# Supplementary material for: Tripartite parasitic and symbiotic interactions as a possible mechanism of horizontal gene transfer
Source: Ecol Evol. 2021 Apr 6;11(11):7018–28. doi: 10.1002/ece3.7550 (PMC8207144; doi:10.1002/ece3.7550)
Supplement: Supplementary file 2 — Table S1 [file ECE3-11-7018-s004.xlsx]

## Sheet: Sheet1
Table S1. Information of protein sequences used for phylogenetic analyses.
ID	NCBI Accession #	Species	Classification	Phylogenetic analysis
Hhal-PLC1	XP_024217236.1	Halyomorpha halys	Insect: Hemiptera	Fig. 2, Fig. 3
Hhal-PLC10	XP_014274509.1	Halyomorpha halys	Insect: Hemiptera	Fig. 2, Fig. 3
Hhal-PLC11	XP_014270471.1	Halyomorpha halys	Insect: Hemiptera	Fig. 2, Fig. 3
Hhal-PLC12	XP_014272699.1	Halyomorpha halys	Insect: Hemiptera	Fig. 2, Fig. 3
Hhal-PLC13	XP_014272702.1	Halyomorpha halys	Insect: Hemiptera	Fig. 2, Fig. 3
Hhal-PLC14	XP_014286233.1	Halyomorpha halys	Insect: Hemiptera	Fig. 2, Fig. 3
Hhal-PLC15	XP_014284892.1	Halyomorpha halys	Insect: Hemiptera	Fig. 2, Fig. 3
Hhal-PLC16	XP_024217793.1	Halyomorpha halys	Insect: Hemiptera	Fig. 2, Fig. 3
Hhal-PLC17	XP_014273368.1	Halyomorpha halys	Insect: Hemiptera	Fig. 2, Fig. 3
Hhal-PLC18	XP_014286808.1	Halyomorpha halys	Insect: Hemiptera	Fig. 2, Fig. 3
Hhal-PLC19	XP_014291091.1	Halyomorpha halys	Insect: Hemiptera	Fig. 2, Fig. 3
Hhal-PLC2	XP_014275482.1	Halyomorpha halys	Insect: Hemiptera	Fig. 2, Fig. 3
Hhal-PLC20	XP_014291092.1	Halyomorpha halys	Insect: Hemiptera	Fig. 2, Fig. 3
Hhal-PLC21	XP_024219454.1	Halyomorpha halys	Insect: Hemiptera	Fig. 2, Fig. 3
Hhal-PLC3	XP_014288941.1	Halyomorpha halys	Insect: Hemiptera	Fig. 2, Fig. 3
Hhal-PLC4	XP_014275179.1	Halyomorpha halys	Insect: Hemiptera	Fig. 2, Fig. 3
Hhal-PLC5	XP_014271958.1	Halyomorpha halys	Insect: Hemiptera	Fig. 2, Fig. 3
Hhal-PLC6	XP_014285967.1	Halyomorpha halys	Insect: Hemiptera	Fig. 2, Fig. 3
Hhal-PLC7	XP_014281863.1	Halyomorpha halys	Insect: Hemiptera	Fig. 2, Fig. 3
Hhal-PLC8	XP_014273690.1	Halyomorpha halys	Insect: Hemiptera	Fig. 2, Fig. 3
Hhal-PLC9	XP_014272504.1	Halyomorpha halys	Insect: Hemiptera	Fig. 2, Fig. 3
Mmus-PLC1	XP_006527458.1	Mus musculus	Mammal	Fig. 2
Mmus-PLC2	XP_006498993.1	Mus musculus	Mammal	Fig. 2
Mmus-PLC3	XP_006534371.1	Mus musculus	Mammal	Fig. 2
Mmus-PLC4	XP_006506962.1	Mus musculus	Mammal	Fig. 2
Mmus-PLC5	XP_017175084.1	Mus musculus	Mammal	Fig. 2
Mmus-PLC6	NP_067255.2	Mus musculus	Mammal	Fig. 2
Dmel-PLC1	NP_476852.1	Drosophila melanogaster	Insect: Diptera	Fig. 2
Dmel-PLC2	NP_525069.2	Drosophila melanogaster	Insect: Diptera	Fig. 2
Dmel-PLC3	NP_476726.2	Drosophila melanogaster	Insect: Diptera	Fig. 2
Atha-PLC1	NP_187464.1	Arabidopsis thaliana	Plant	Fig. 2
Atha-PLC2	NP_191153.1	Arabidopsis thaliana	Plant	Fig. 2
Atha-PLC3	NP_850327.2	Arabidopsis thaliana	Plant	Fig. 2
Atha-PLC4	NP_200677.2	Arabidopsis thaliana	Plant	Fig. 2
Atha-PLC5	NP_200678.2	Arabidopsis thaliana	Plant	Fig. 2
Atha-PLC6	NP_190306.2	Arabidopsis thaliana	Plant	Fig. 2
Atha-PLC7	NP_001327564.1	Arabidopsis thaliana	Plant	Fig. 2
Atha-PLC8	NP_568881.1	Arabidopsis thaliana	Plant	Fig. 2
Atha-PLC9	NP_195565.2	Arabidopsis thaliana	Plant	Fig. 2
Isoptera-PLC	XP_021938282.1	Zootermopsis nevadensis	Insect: Isoptera	Fig. 2
Coleoptera-PLC1	XP_015840709.1	Tribolium castaneum	Insect: Coleoptera	Fig. 2
Coleoptera-PLC2	XP_019754063.1	Dendroctonus ponderosae	Insect: Coleoptera	Fig. 2
Lepidoptera-PLC1	XP_021197205.1	Helicoverpa armigera	Insect: Lepidoptera	Fig. 2
Lepidoptera-PLC2	XP_021207905.1	Bombyx mori	Insect: Lepidoptera	Fig. 2
Spider-PLC	XP_015905271.1	Parasteatoda tepidariorum	Spider	Fig. 2
Mite-PLC	XP_015787806.1	Tetranychus urticae	Mite	Fig. 2
Diptera-PLC	XP_316144.4	Anopheles gambiae	Insect: Diptera	Fig. 2
Dmel-PLC4	NP_609541.1	Drosophila melanogaster	Insect: Diptera	Fig. 2
Hemiptera-PLC1	XP_018899886.1	Bemisia tabaci	Insect: Hemiptera	Fig. 2
Hymenoptera-PLC	XP_006567446.1	Apis mellifera	Insect: Hymenoptera	Fig. 2
Hemiptera-PLC2	XP_014247081.1	Cimex lectularius	Insect: Hemiptera	Fig. 2
Firmicutes-PLC	WP_054693166.1	Syntrophomonas palmitatica	Bacteria: Firmicutes	Fig. 2
Actinobacteria-PLC1	WP_030862901.1	Streptomyces sp.	Bacteria: Actinobacteria	Fig. 2
Actinobacteria-PLC2	WP_054226982.1	Actinobacteria bacterium	Bacteria: Actinobacteria	Fig. 2
Bacteroidetes-PLC1	OGS76175.1	Candidatus Fluviicola riflensis	Bacteria: Bacteroidetes	Fig. 2
Bacteroidetes-PLC2	WP_091379386.1	Mucilaginibacter mallensis	Bacteria: Bacteroidetes	Fig. 2
Bacteroidetes-PLC3	PSK91087.1	Taibaiella chishuiensis	Bacteria: Bacteroidetes	Fig. 2
Bacteroidetes-PLC4	WP_108549664.1	Pedobacter sp.	Bacteria: Bacteroidetes	Fig. 2
gProteobacteria-PLC1	WP_094708184.1	Hahella sp.	Bacteria: Gammaproteobacteria	Fig. 2
Bacteroidetes-PLC5	WP_105716079.1	Sphingobacterium haloxyli	Bacteria: Bacteroidetes	Fig. 2
Bacteroidetes-PLC6	WP_072315734.1	Sinomicrobium oceani	Bacteria: Bacteroidetes	Fig. 2
gProteobacteria-PLC2	WP_078004737.1	Izhakiella australiensis	Bacteria: Gammaproteobacteria	Fig. 2
gProteobacteria-PLC3	SMG61642.1	Cedecea sp.	Bacteria: Gammaproteobacteria	Fig. 2
dProteobacteria-PLC	WP_053066651.1	Archangium gephyra	Bacteria: Deltaproteobacteria	Fig. 2
Fungi-PLC1	KZV88271.1	Exidia glandulosa	Fungi	Fig. 2
bProteobacteria-PLC	WP_106076485.1	Chromobacterium amazonense	Bacteria: Betaproteobacteria	Fig. 2
Fungi-PLC2	PSR84202.1	Phlebia centrifuga	Fungi	Fig. 2
Fungi-PLC3	XP_024334049.1	Postia placenta	Fungi	Fig. 2
Fungi-PLC4	EJD51779.1	Auricularia subglabra	Fungi	Fig. 2
Fungi-PLC5	XP_020131301.1	Diplodia corticola	Fungi	Fig. 2
Fungi-PLC6	OMP84098.1	Diplodia seriata	Fungi	Fig. 2
Fungi-PLC7	OWY58100.1	Alternaria alternata	Fungi	Fig. 2
Fungi-PLC8	OSS54026.1	Epicoccum nigrum	Fungi	Fig. 2
Fungi-PLC9	EEH07528.1	Histoplasma capsulatum	Fungi	Fig. 2
Fungi-PLC10	KZS90531.1	Sistotremastrum niveocremeum	Fungi	Fig. 2
Bacteroidetes-PLC7	WP_101914696.1	Tenacibaculum finnmarkense	Bacteria: Bacteroidetes	Fig. 2
gProteobacteria-PLC4	WP_086110721.1	Xenorhabdus vietnamensis	Bacteria: Gammaproteobacteria	Fig. 2
gProteobacteria-PLC5	WP_054016539.1	Pseudoalteromonas sp.	Bacteria: Gammaproteobacteria	Fig. 2
gProteobacteria-PLC6	WP_069317520.1	Xenorhabdus hominickii	Bacteria: Gammaproteobacteria	Fig. 2
gProteobacteria-PLC7	WP_047962033.1	Xenorhabdus khoisanae	Bacteria: Gammaproteobacteria	Fig. 2
gProteobacteria-PLC8	WP_099112842.1	Xenorhabdus miraniensis	Bacteria: Gammaproteobacteria	Fig. 2
gProteobacteria-PLC9	WP_099117488.1	Xenorhabdus ishibashii	Bacteria: Gammaproteobacteria	Fig. 2
gProteobacteria-PLC10	WP_092509885.1	Xenorhabdus mauleonii	Bacteria: Gammaproteobacteria	Fig. 2
gProteobacteria-PLC11	WP_086111875.1	Xenorhabdus beddingii	Bacteria: Gammaproteobacteria	Fig. 2
out_Dmel-PLA1	NP_001014501.1	Drosophila melanogaster	Outgroup	Fig. 2
out_Dmel-PLA2	NP_724557.1	Drosophila melanogaster	Outgroup	Fig. 2
Pa_sp1-PLC	WP_105172440.1	Pseudoalteromonas sp. T1lg24	Gammaproteobacteria: Pseudoalteromonas	Fig. 3
Pm_sp1-PLC	WP_085625950.1	unclassified Pseudomonas	Gammaproteobacteria: Pseudomonas	Fig. 3
Pm_sp2-PLC1	WP_110639168.1	Pseudomonas sp. CC120222-01b	Gammaproteobacteria: Pseudomonas	Fig. 3
Pm_sp2-PLC2	PVZ37078.1	Pseudomonas sp. CC120222-01a	Gammaproteobacteria: Pseudomonas	Fig. 3
Pm_sp2-PLC3	PYG49382.1	Pseudomonas sp. CC120222-01b	Gammaproteobacteria: Pseudomonas	Fig. 3
Pm_sp3_PLC	WP_133248872.1	unclassified Pseudomonas	Gammaproteobacteria: Pseudomonas	Fig. 3
Fa_hon-PLC	WP_018300581.1	Fangia hongkongensis	Gammaproteobacteria: Fangia	Fig. 3
Ga_bac-PLC1	TNF68346.1	Gammaproteobacteria bacterium	Gammaproteobacteria: Gammaproteobacteria	Fig. 3
Fs_ban-PLC	WP_119343326.1	Fastidiosibacteraceae bacterium SYSU SYW-5	Gammaproteobacteria: Fastidiosibacteraceae	Fig. 3
Cy_sp1-PLC	WP_117001133.1	Cysteiniphilum	Gammaproteobacteria: Cysteiniphilum	Fig. 3
Al_gua-PLC	WP_039124770.1	Allofrancisella guangzhouensis	Gammaproteobacteria: Allofrancisella	Fig. 3
Ha_sp1-PLC	WP_094708184.1	Hahella sp. CCB-MM4	Gammaproteobacteria: Hahella	Fig. 3
Ly_ant-PLC1	WP_064745860.1	Lysobacter antibioticus	Gammaproteobacteria: Lysobacter	Fig. 3
Ly_ant-PLC2	WP_057916702.1	Lysobacter antibioticus	Gammaproteobacteria: Lysobacter	Fig. 3
Ly_ant-PLC3	WP_057971886.1	Lysobacter antibioticus	Gammaproteobacteria: Lysobacter	Fig. 3
Ly_ant-PLC4	WP_031372066.1	Lysobacter antibioticus	Gammaproteobacteria: Lysobacter	Fig. 3
Ru_sp1-PLC	WP_137914834.1	Rudaea sp. 3F27F6	Gammaproteobacteria: Rudaea	Fig. 3
Vi_nep-PLC	WP_045975515.1	Vibrio neptunius	Gammaproteobacteria: Vibrio	Fig. 3
Ph_jea-PLC	WP_068327289.1	Photobacterium jeanii	Gammaproteobacteria: Photobacterium	Fig. 3
Vi_cam-PLC	WP_122018658.1	Vibrio campbellii	Gammaproteobacteria: Vibrio	Fig. 3
Vi_vul-PLC	WP_103193801.1	Vibrio vulnificus	Gammaproteobacteria: Vibrio	Fig. 3
Ga_bac-PLC2	MBK84682.1	Gammaproteobacteria bacterium	Gammaproteobacteria: Gammaproteobacteria	Fig. 3
Ac_sp1-PLC1	EDX89853.1	Alcanivorax sp. DG881	Gammaproteobacteria: Alcanivorax	Fig. 3
Ac_sp1-PLC2	WP_039926479.1	Alcanivorax sp. DG881	Gammaproteobacteria: Alcanivorax	Fig. 3
Xe_hom-PLC	WP_069317520.1	Xenorhabdus hominickii	Gammaproteobacteria: Xenorhabdus	Fig. 3
Xe_kho-PLC	WP_047962033.1	Xenorhabdus khoisanae	Gammaproteobacteria: Xenorhabdus	Fig. 3
Xe_mir-PLC	WP_099112842.1	Xenorhabdus miraniensis	Gammaproteobacteria: Xenorhabdus	Fig. 3
Xe_mau-PLC	WP_092509885.1	Xenorhabdus mauleonii	Gammaproteobacteria: Xenorhabdus	Fig. 3
Xe_sze-PLC1	WP_099138648.1	Xenorhabdus szentirmaii	Gammaproteobacteria: Xenorhabdus	Fig. 3
Xe_sze-PLC2	WP_038240868.1	Xenorhabdus szentirmaii	Gammaproteobacteria: Xenorhabdus	Fig. 3
Xe_jap-PLC	WP_092521384.1	Xenorhabdus japonica	Gammaproteobacteria: Xenorhabdus	Fig. 3
Xe_vie-PLC1	WP_086109428.1	Xenorhabdus vietnamensis	Gammaproteobacteria: Xenorhabdus	Fig. 3
Xe_ish-PLC	WP_099117488.1	Xenorhabdus ishibashii	Gammaproteobacteria: Xenorhabdus	Fig. 3
Xe_koz-PLC	WP_099141368.1	Xenorhabdus kozodoii	Gammaproteobacteria: Xenorhabdus	Fig. 3
Xe_dou-PLC	WP_045967816.1	Xenorhabdus doucetiae	Gammaproteobacteria: Xenorhabdus	Fig. 3
Xe_poi-PLC	WP_045957452.1	Xenorhabdus poinarii	Gammaproteobacteria: Xenorhabdus	Fig. 3
Xe_cab-PLC	WP_038262637.1	Xenorhabdus cabanillasii	Gammaproteobacteria: Xenorhabdus	Fig. 3
Xe_sp1-PLC	WP_047686363.1	Xenorhabdus sp. NBAII XenSa04	Gammaproteobacteria: Xenorhabdus	Fig. 3
Xe_inn-PLC	WP_086954777.1	Xenorhabdus innexi	Gammaproteobacteria: Xenorhabdus	Fig. 3
Xe_bov-PLC1	WP_038248387.1	Xenorhabdus bovienii	Gammaproteobacteria: Xenorhabdus	Fig. 3
Xe_bov-PLC2	CDH31708.1	Xenorhabdus bovienii str. Intermedium	Gammaproteobacteria: Xenorhabdus	Fig. 3
Xe_bov-PLC3	WP_038184959.1	Xenorhabdus bovienii	Gammaproteobacteria: Xenorhabdus	Fig. 3
Xe_bed-PLC	WP_086111875.1	Xenorhabdus beddingii	Gammaproteobacteria: Xenorhabdus	Fig. 3
Pa_sp2-PLC	WP_054016539.1	Pseudoalteromonas sp. R3	Gammaproteobacteria: Xenorhabdus	Fig. 3
Pa_rub-PLC1	WP_138552146.1	Pseudoalteromonas rubra	Gammaproteobacteria: Xenorhabdus	Fig. 3
Pa_rub-PLC2	WP_138546853.1	Pseudoalteromonas rubra	Gammaproteobacteria: Xenorhabdus	Fig. 3
Dy_sp1-PLC	WP_128898164.1	Dyella sp. M7H15-1	Gammaproteobacteria: Xenorhabdus	Fig. 3
Ce_sp1-PLC	WP_139827484.1	Cedecea sp. NFIX57	Gammaproteobacteria: Xenorhabdus	Fig. 3
Iz_aus-PLC	WP_078004737.1	Izhakiella australiensis	Gammaproteobacteria: Xenorhabdus	Fig. 3
Pa_rub-PLC3	WP_125557243.1	Pseudoalteromonas rubra	Gammaproteobacteria: Xenorhabdus	Fig. 3
Pa_rub-PLC4	WP_058798355.1	Pseudoalteromonas rubra	Gammaproteobacteria: Xenorhabdus	Fig. 3
Pa_rub-PLC5	WP_049864320.1	Pseudoalteromonas rubra	Gammaproteobacteria: Xenorhabdus	Fig. 3
Pa_sp3-PLC	WP_054981307.1	Pseudoalteromonas sp. P1-9	Gammaproteobacteria: Xenorhabdus	Fig. 3
Xe_vie-PLC2	WP_086110721.1	Xenorhabdus vietnamensis	Gammaproteobacteria: Xenorhabdus	Fig. 3
Xe_vie-PLC3	OTA14254.1	Xenorhabdus vietnamensis	Gammaproteobacteria: Xenorhabdus	Fig. 3
Out_PLC1	WP_091379386.1	Mucilaginibacter mallensis	Outgroup/Bacteroidetes	Fig. 3
Out_PLC2	PTT04068.1	Pedobacter sp. HMWF9	Outgroup/Bacteroidetes	Fig. 3
