# Supplementary material for: Tripartite parasitic and symbiotic interactions as a possible mechanism of horizontal gene transfer
Source: Ecol Evol. 2021 Apr 6;11(11):7018–28. doi: 10.1002/ece3.7550 (PMC8207144; doi:10.1002/ece3.7550)
Supplement: Supplementary file 3 — Table S2 [file ECE3-11-7018-s003.xlsx]

## Sheet: Sheet1
Table S2. Primer sequences used for regular PCR and qRT-PCR analyses.
Gene	Forward primer	Reverse Primer	Application
Hhal-PLC12	GCTGTATTGTACATTGTGAG	TTGCGTATTTTATTCGACAG	Regular PCR
Hhal-PLC13	TTTACGAATAAGGGTTCCAA	TCGACGTATAAGATATTGGG	Regular PCR
Hhal-PLC14	CAGACTATCGCATACACTTA	AATAACCTTTTCCAAGCCTA	Regular PCR
Hhal-PLC16	CCAGGATCAGATTAACAAGA	TTCAGTTTATTGTTGACAGC	Regular PCR
CO1	ATTCAACTAATCATAAAGATATTGG	TAAACTTCTGGATGTCCAAAAAATCA	Regular PCR
Hhal-PLC12	TAGCGCCGTTCTCTAGTTG	GCAGTTTCTATTCTGGAACGTC	qPCR
Hhal-PLC13	TCCTCGCTGTCGAAACTAC	TCATCACAACTCACAACGAAC	qPCR
Hhal-PLC14	GGTAACGTGTATTTGCCTTCG	CTCGTATCACATAGATGACCG	qPCR
Hhal-PLC16	CCAAGAAGAATGGGAAAGGC	CCTAAAGTAATCGCAGGTATGT	qPCR
Hhal-PLC18	ACCAGTATTCTGAGAAACGGT	TTAGCTTTGTCTGCCAGGTC	qPCR
Hhal-PLC19	CGTTGGAAAGTAATCGGGTAG	TCCTGTGGATCAGGTAGTGAA	qPCR
Hhal-PLC20	GATCCCGTAGTACTGCCT	ATTCAATCCAGCAATCCACGAA	qPCR
18S rRNA	TTCAAGAAGTTGCATGGAAAGC	CATCTTCTCCTGGCAGTGTA	qPCR
