# Supplementary material for: Tripartite parasitic and symbiotic interactions as a possible mechanism of horizontal gene transfer
Source: Ecol Evol. 2021 Apr 6;11(11):7018–28. doi: 10.1002/ece3.7550 (PMC8207144; doi:10.1002/ece3.7550)
Supplement: Supplementary file 4 — Table S3 [file ECE3-11-7018-s001.xlsx]

## Sheet: Sheet1
Table S3. Annotation of predicted H. halys secretory salivary gland proteins.
Putative secretory salivary gland protein				OrthoMCL	Gene ontology		Enzyme code analysis		Blast anlaysis				InterPro analysis
NCBI accession	Genome locus	Length (aa)	Protein description	OrthoMCL group	GO IDs	GO Names	Enzyme Codes	Enzyme Names	NCBI Top hit	Hit description	E-value	Taxa	InterPro IDs	InterPro GO IDs	InterPro GO Names
XP_014271293.1	LOC106677716	354	venom protease	#01	P:GO:0006508; F:GO:0004222; F:GO:0004252; F:GO:0008270	P:proteolysis; F:metalloendopeptidase activity; F:serine-type endopeptidase activity; F:zinc ion binding	EC:3.4.21; EC:3.4.24	Acting on peptide bonds (peptidases); Acting on peptide bonds (peptidases)	XP_015431603.1	PREDICTED: venom serine protease Bi-VSP-like [Dufourea novaeangliae]	1.47898e-110	Insect	IPR001314 (PRINTS); IPR022700 (SMART); IPR001254 (SMART); IPR001254 (PFAM); IPR022700 (PFAM); IPR043504 (G3DSA:2.40.10.GENE3D); IPR038565 (G3DSA:2.20.20.GENE3D); PTHR24253:SF95 (PANTHER); PTHR24253 (PANTHER); IPR018114 (PROSITE_PATTERNS); IPR033116 (PROSITE_PATTERNS); SIGNAL_PEPTIDE_N_REGION (PHOBIUS); SIGNAL_PEPTIDE_H_REGION (PHOBIUS); NON_CYTOPLASMIC_DOMAIN (PHOBIUS); SIGNAL_PEPTIDE_C_REGION (P…	P:GO:0006508; F:GO:0004222; F:GO:0004252; F:GO:0008270	P:proteolysis; F:metalloendopeptidase activity; F:serine-type endopeptidase activity; F:zinc ion binding
XP_014272491.1	LOC106678485	274	chymotrypsin-1-like	#01	P:GO:0006508; F:GO:0004252	P:proteolysis; F:serine-type endopeptidase activity	EC:3.4.21	Acting on peptide bonds (peptidases)	ATU82465.1	venom S1 protease 26 [Lethocerus distinctifemur]	5.28295e-67	Insect	IPR001314 (PRINTS); IPR001254 (SMART); IPR043504 (G3DSA:2.40.10.GENE3D); IPR001254 (PFAM); PTHR24256:SF497 (PANTHER); PTHR24256 (PANTHER); IPR018114 (PROSITE_PATTERNS); IPR033116 (PROSITE_PATTERNS); NON_CYTOPLASMIC_DOMAIN (PHOBIUS); SIGNAL_PEPTIDE_H_REGION (PHOBIUS); SIGNAL_PEPTIDE (PHOBIUS); SIGNAL_PEPTIDE_C_REGION (PHOBIUS); SIGNAL_PEPTIDE_N_REGION (PHOBIUS); IPR001254 (PROSITE_PROFILES); IPR00…	P:GO:0006508; F:GO:0004252	P:proteolysis; F:serine-type endopeptidase activity
XP_014272550.1	LOC106678517	272	CLIP domain-containing serine protease 2-like	#01	P:GO:0006508; F:GO:0004252	P:proteolysis; F:serine-type endopeptidase activity	EC:3.4.21	Acting on peptide bonds (peptidases)	AHY81279.1	trypsin precursor [Lygus lineolaris]	1.2707e-69	Insect	IPR001314 (PRINTS); IPR001254 (SMART); IPR001254 (PFAM); IPR043504 (G3DSA:2.40.10.GENE3D); PTHR24256 (PANTHER); PTHR24256:SF497 (PANTHER); IPR033116 (PROSITE_PATTERNS); IPR018114 (PROSITE_PATTERNS); NON_CYTOPLASMIC_DOMAIN (PHOBIUS); SIGNAL_PEPTIDE (PHOBIUS); SIGNAL_PEPTIDE_H_REGION (PHOBIUS); SIGNAL_PEPTIDE_C_REGION (PHOBIUS); SIGNAL_PEPTIDE_N_REGION (PHOBIUS); IPR001254 (PROSITE_PROFILES); IPR00…	P:GO:0006508; F:GO:0004252	P:proteolysis; F:serine-type endopeptidase activity
XP_014274702.1	LOC106679846	303	chymotrypsin-1	#01	P:GO:0006508; F:GO:0004252	P:proteolysis; F:serine-type endopeptidase activity	EC:3.4.21	Acting on peptide bonds (peptidases)	ADP06391.1	gluten hydrolyzing proteinase [Eurygaster integriceps]	9.32902e-129	Insect	IPR001314 (PRINTS); IPR001254 (SMART); IPR043504 (G3DSA:2.40.10.GENE3D); IPR001254 (PFAM); PTHR24256:SF497 (PANTHER); PTHR24256 (PANTHER); IPR033116 (PROSITE_PATTERNS); IPR018114 (PROSITE_PATTERNS); SIGNAL_PEPTIDE (PHOBIUS); SIGNAL_PEPTIDE_N_REGION (PHOBIUS); SIGNAL_PEPTIDE_C_REGION (PHOBIUS); SIGNAL_PEPTIDE_H_REGION (PHOBIUS); NON_CYTOPLASMIC_DOMAIN (PHOBIUS); IPR001254 (PROSITE_PROFILES); IPR00…	P:GO:0006508; F:GO:0004252	P:proteolysis; F:serine-type endopeptidase activity
XP_014274713.1	LOC106679854	397	serine proteinase stubble-like	#01	P:GO:0006508; F:GO:0004252	P:proteolysis; F:serine-type endopeptidase activity	EC:3.4.21	Acting on peptide bonds (peptidases)	XP_014244049.1	serine proteinase stubble-like isoform X5 [Cimex lectularius]	0	Insect	IPR001314 (PRINTS); IPR001254 (SMART); IPR001254 (PFAM); IPR043504 (G3DSA:2.40.10.GENE3D); PTHR24253:SF48 (PANTHER); PTHR24253 (PANTHER); IPR033116 (PROSITE_PATTERNS); IPR018114 (PROSITE_PATTERNS); SIGNAL_PEPTIDE (PHOBIUS); SIGNAL_PEPTIDE_N_REGION (PHOBIUS); SIGNAL_PEPTIDE_H_REGION (PHOBIUS); SIGNAL_PEPTIDE_C_REGION (PHOBIUS); NON_CYTOPLASMIC_DOMAIN (PHOBIUS); IPR001254 (PROSITE_PROFILES); IPR001…	P:GO:0006508; F:GO:0004252	P:proteolysis; F:serine-type endopeptidase activity
XP_014276916.1	LOC106681222	356	serine protease snake-like	#01	P:GO:0006508; F:GO:0004252	P:proteolysis; F:serine-type endopeptidase activity	EC:3.4.21	Acting on peptide bonds (peptidases)	KAF2903091.1	hypothetical protein ILUMI_03093, partial [Ignelater luminosus]	9.98341e-33	Insect	IPR001314 (PRINTS); IPR001254 (SMART); IPR001254 (PFAM); IPR043504 (G3DSA:2.40.10.GENE3D); PTHR24260:SF122 (PANTHER); PTHR24260 (PANTHER); IPR033116 (PROSITE_PATTERNS); SIGNAL_PEPTIDE (PHOBIUS); SIGNAL_PEPTIDE_N_REGION (PHOBIUS); NON_CYTOPLASMIC_DOMAIN (PHOBIUS); SIGNAL_PEPTIDE_H_REGION (PHOBIUS); SIGNAL_PEPTIDE_C_REGION (PHOBIUS); IPR001254 (PROSITE_PROFILES); IPR001254 (CDD); SignalP-TM (SIGNAL…	P:GO:0006508; F:GO:0004252	P:proteolysis; F:serine-type endopeptidase activity
XP_014277134.1	LOC106681372	398	tryptase-like	#01	P:GO:0006508; F:GO:0004252	P:proteolysis; F:serine-type endopeptidase activity	EC:3.4.21	Acting on peptide bonds (peptidases)	XP_019545734.2	serine protease snake-like [Aedes albopictus]	3.84843e-41	Insect	IPR001314 (PRINTS); IPR001254 (SMART); IPR043504 (G3DSA:2.40.10.GENE3D); IPR001254 (PFAM); PTHR24260:SF122 (PANTHER); PTHR24260 (PANTHER); IPR018114 (PROSITE_PATTERNS); IPR033116 (PROSITE_PATTERNS); SIGNAL_PEPTIDE_N_REGION (PHOBIUS); NON_CYTOPLASMIC_DOMAIN (PHOBIUS); SIGNAL_PEPTIDE_C_REGION (PHOBIUS); SIGNAL_PEPTIDE_H_REGION (PHOBIUS); SIGNAL_PEPTIDE (PHOBIUS); IPR001254 (PROSITE_PROFILES); IPR00…	P:GO:0006508; F:GO:0004252	P:proteolysis; F:serine-type endopeptidase activity
XP_014279341.1	LOC106682798	395	tryptase-2	#01	P:GO:0006508; F:GO:0004252	P:proteolysis; F:serine-type endopeptidase activity	EC:3.4.21	Acting on peptide bonds (peptidases)	XP_029723485.1	serine protease grass [Aedes albopictus]	2.52989e-25	Insect	IPR001314 (PRINTS); IPR001254 (SMART); IPR043504 (G3DSA:2.40.10.GENE3D); IPR001254 (PFAM); PTHR24260 (PANTHER); PTHR24260:SF122 (PANTHER); IPR033116 (PROSITE_PATTERNS); IPR018114 (PROSITE_PATTERNS); SIGNAL_PEPTIDE_C_REGION (PHOBIUS); SIGNAL_PEPTIDE (PHOBIUS); SIGNAL_PEPTIDE_H_REGION (PHOBIUS); SIGNAL_PEPTIDE_N_REGION (PHOBIUS); NON_CYTOPLASMIC_DOMAIN (PHOBIUS); IPR001254 (PROSITE_PROFILES); IPR00…	P:GO:0006508; F:GO:0004252	P:proteolysis; F:serine-type endopeptidase activity
XP_014280682.1	LOC106683618	280	venom serine protease-like	#01	P:GO:0006508; F:GO:0004252	P:proteolysis; F:serine-type endopeptidase activity	EC:3.4.21	Acting on peptide bonds (peptidases)	XP_034104281.1	serine protease grass-like [Drosophila albomicans]	7.53097e-34	Insect	IPR001314 (PRINTS); IPR001254 (SMART); IPR043504 (G3DSA:2.40.10.GENE3D); IPR001254 (PFAM); PTHR24250:SF50 (PANTHER); PTHR24250 (PANTHER); IPR033116 (PROSITE_PATTERNS); IPR018114 (PROSITE_PATTERNS); SIGNAL_PEPTIDE_H_REGION (PHOBIUS); SIGNAL_PEPTIDE_C_REGION (PHOBIUS); NON_CYTOPLASMIC_DOMAIN (PHOBIUS); SIGNAL_PEPTIDE (PHOBIUS); SIGNAL_PEPTIDE_N_REGION (PHOBIUS); IPR001254 (PROSITE_PROFILES); PS5125…	P:GO:0006508; F:GO:0004252	P:proteolysis; F:serine-type endopeptidase activity
XP_014283220.1	LOC106685179	476	serine proteinase stubble	#01	P:GO:0006508; F:GO:0004252	P:proteolysis; F:serine-type endopeptidase activity	EC:3.4.21	Acting on peptide bonds (peptidases)	KAE9427489.1	hypothetical protein GE061_06872, partial [Apolygus lucorum]	0	Insect	IPR001314 (PRINTS); IPR001254 (SMART); IPR043504 (G3DSA:2.40.10.GENE3D); IPR001254 (PFAM); mobidb-lite (MOBIDB_LITE); mobidb-lite (MOBIDB_LITE); mobidb-lite (MOBIDB_LITE); mobidb-lite (MOBIDB_LITE); mobidb-lite (MOBIDB_LITE); mobidb-lite (MOBIDB_LITE); PTHR24253:SF66 (PANTHER); PTHR24253 (PANTHER); IPR033116 (PROSITE_PATTERNS); SIGNAL_PEPTIDE_N_REGION (PHOBIUS); SIGNAL_PEPTIDE (PHOBIUS); NON_CYTO…	P:GO:0006508; F:GO:0004252	P:proteolysis; F:serine-type endopeptidase activity
XP_014285104.1	LOC106686363	355	venom protease-like isoform X2	#01	P:GO:0006508; F:GO:0004252	P:proteolysis; F:serine-type endopeptidase activity	EC:3.4.21	Acting on peptide bonds (peptidases)	XP_014262189.1	venom protease-like isoform X3 [Cimex lectularius]	7.73584e-93	Insect	IPR001314 (PRINTS); IPR001254 (SMART); IPR022700 (SMART); IPR043504 (G3DSA:2.40.10.GENE3D); IPR001254 (PFAM); PTHR24251:SF13 (PANTHER); PTHR24251 (PANTHER); IPR018114 (PROSITE_PATTERNS); IPR033116 (PROSITE_PATTERNS); SIGNAL_PEPTIDE (PHOBIUS); SIGNAL_PEPTIDE_N_REGION (PHOBIUS); SIGNAL_PEPTIDE_C_REGION (PHOBIUS); NON_CYTOPLASMIC_DOMAIN (PHOBIUS); SIGNAL_PEPTIDE_H_REGION (PHOBIUS); PS51888 (PROSITE_…	P:GO:0006508; F:GO:0004252	P:proteolysis; F:serine-type endopeptidase activity
XP_014285960.1	LOC106686886	481	modular serine protease-like	#01	P:GO:0006508; F:GO:0004252; F:GO:0004930; F:GO:0005515; C:GO:0016020	P:proteolysis; F:serine-type endopeptidase activity; F:G protein-coupled receptor activity; F:protein binding; C:membrane	EC:3.4.21	Acting on peptide bonds (peptidases)	XP_014240869.1	modular serine protease-like [Cimex lectularius]	1.36495e-82	Insect	IPR001314 (PRINTS); IPR002172 (SMART); IPR001254 (SMART); IPR001254 (PFAM); G3DSA:2.10.70.10 (GENE3D); IPR036055 (G3DSA:4.10.400.GENE3D); IPR043504 (G3DSA:2.40.10.GENE3D); IPR043504 (G3DSA:2.40.10.GENE3D); IPR036055 (G3DSA:4.10.400.GENE3D); IPR002172 (PFAM); PTHR24260:SF110 (PANTHER); PTHR24260 (PANTHER); IPR023415 (PROSITE_PATTERNS); IPR018114 (PROSITE_PATTERNS); SIGNAL_PEPTIDE_C_REGION (PHOBIUS…	P:GO:0006508; F:GO:0004252; F:GO:0004930; F:GO:0005515; C:GO:0016020	P:proteolysis; F:serine-type endopeptidase activity; F:G protein-coupled receptor activity; F:protein binding; C:membrane
XP_014286475.1	LOC106687228	532	transmembrane protease serine 9	#01	P:GO:0006508; F:GO:0004252	P:proteolysis; F:serine-type endopeptidase activity	EC:3.4.21	Acting on peptide bonds (peptidases)	XP_023290413.1	chymotrypsinogen B isoform X3 [Orussus abietinus]	3.38976e-149	Insect	IPR001314 (PRINTS); IPR000884 (SMART); IPR001254 (SMART); IPR001254 (PFAM); IPR043504 (G3DSA:2.40.10.GENE3D); PTHR24253 (PANTHER); PTHR24253:SF83 (PANTHER); IPR018114 (PROSITE_PATTERNS); IPR033116 (PROSITE_PATTERNS); SIGNAL_PEPTIDE_H_REGION (PHOBIUS); SIGNAL_PEPTIDE (PHOBIUS); SIGNAL_PEPTIDE_N_REGION (PHOBIUS); SIGNAL_PEPTIDE_C_REGION (PHOBIUS); NON_CYTOPLASMIC_DOMAIN (PHOBIUS); IPR001254 (PROSIT…	P:GO:0006508; F:GO:0004252	P:proteolysis; F:serine-type endopeptidase activity
XP_014288046.1	LOC106688205	432	serine protease gd isoform X1	#01	P:GO:0006508; F:GO:0004252	P:proteolysis; F:serine-type endopeptidase activity	EC:3.4.21	Acting on peptide bonds (peptidases)	KAE9435182.1	hypothetical protein GE061_17771 [Apolygus lucorum]	6.65054e-116	Insect	IPR001314 (PRINTS); IPR001254 (SMART); IPR043504 (G3DSA:2.40.10.GENE3D); IPR031986 (PFAM); IPR001254 (PFAM); IPR043504 (G3DSA:2.40.10.GENE3D); PTHR24260 (PANTHER); PTHR24260:SF110 (PANTHER); IPR018114 (PROSITE_PATTERNS); IPR001254 (PROSITE_PROFILES); IPR001254 (CDD); SignalP-noTM (SIGNALP_EUK); IPR009003 (SUPERFAMILY)	P:GO:0006508; F:GO:0004252	P:proteolysis; F:serine-type endopeptidase activity
XP_014289432.1	LOC106689136	397	venom serine protease-like	#01	P:GO:0006508; F:GO:0004252	P:proteolysis; F:serine-type endopeptidase activity	EC:3.4.21	Acting on peptide bonds (peptidases)	XP_018566053.1	venom serine protease-like [Anoplophora glabripennis]	1.897e-87	Insect	IPR001314 (PRINTS); IPR001254 (SMART); IPR043504 (G3DSA:2.40.10.GENE3D); IPR035914 (G3DSA:2.60.120.GENE3D); IPR001254 (PFAM); PTHR24258 (PANTHER); PTHR24258:SF134 (PANTHER); IPR018114 (PROSITE_PATTERNS); NON_CYTOPLASMIC_DOMAIN (PHOBIUS); SIGNAL_PEPTIDE (PHOBIUS); SIGNAL_PEPTIDE_C_REGION (PHOBIUS); SIGNAL_PEPTIDE_N_REGION (PHOBIUS); SIGNAL_PEPTIDE_H_REGION (PHOBIUS); IPR001254 (PROSITE_PROFILES); …	P:GO:0006508; F:GO:0004252	P:proteolysis; F:serine-type endopeptidase activity
XP_014289638.1	LOC106689256	758	uncharacterized protein LOC106689256	#01	P:GO:0006508; F:GO:0004252	P:proteolysis; F:serine-type endopeptidase activity	EC:3.4.21	Acting on peptide bonds (peptidases)	KAB0789981.1	hypothetical protein PPYR_15727 [Photinus pyralis]	0	Insect	IPR001314 (PRINTS); IPR001254 (SMART); IPR001254 (PFAM); IPR043504 (G3DSA:2.40.10.GENE3D); IPR043504 (G3DSA:2.40.10.GENE3D); IPR043504 (G3DSA:2.40.10.GENE3D); IPR041515 (PFAM); PTHR24256 (PANTHER); PTHR24256:SF462 (PANTHER); PTHR24256 (PANTHER); PTHR24256:SF462 (PANTHER); IPR018114 (PROSITE_PATTERNS); SIGNAL_PEPTIDE (PHOBIUS); SIGNAL_PEPTIDE_C_REGION (PHOBIUS); SIGNAL_PEPTIDE_N_REGION (PHOBIUS); …	P:GO:0006508; F:GO:0004252	P:proteolysis; F:serine-type endopeptidase activity
XP_014289643.1	LOC106689260	392	phenoloxidase-activating factor 2-like	#01	P:GO:0006508; F:GO:0004252	P:proteolysis; F:serine-type endopeptidase activity	EC:3.4.21	Acting on peptide bonds (peptidases)	ATU82937.1	secreted S1 protease protein [Pristhesancus plagipennis]	2.21899e-139	Insect	IPR001314 (PRINTS); IPR001254 (SMART); IPR001254 (PFAM); IPR041515 (PFAM); IPR043504 (G3DSA:2.40.10.GENE3D); mobidb-lite (MOBIDB_LITE); PTHR24256:SF462 (PANTHER); PTHR24256 (PANTHER); IPR018114 (PROSITE_PATTERNS); SIGNAL_PEPTIDE (PHOBIUS); SIGNAL_PEPTIDE_C_REGION (PHOBIUS); NON_CYTOPLASMIC_DOMAIN (PHOBIUS); SIGNAL_PEPTIDE_N_REGION (PHOBIUS); SIGNAL_PEPTIDE_H_REGION (PHOBIUS); IPR001254 (PROSITE_P…	P:GO:0006508; F:GO:0004252	P:proteolysis; F:serine-type endopeptidase activity
XP_014289644.1	LOC106689261	380	phenoloxidase-activating factor 2-like	#01	P:GO:0006508; F:GO:0004252	P:proteolysis; F:serine-type endopeptidase activity	EC:3.4.21	Acting on peptide bonds (peptidases)	XP_012283865.1	serine protease 42 isoform X3 [Orussus abietinus]	1.20655e-148	Insect	IPR001314 (PRINTS); IPR001254 (SMART); IPR001254 (PFAM); IPR043504 (G3DSA:2.40.10.GENE3D); IPR041515 (PFAM); PTHR24256:SF462 (PANTHER); PTHR24256 (PANTHER); IPR018114 (PROSITE_PATTERNS); SIGNAL_PEPTIDE (PHOBIUS); NON_CYTOPLASMIC_DOMAIN (PHOBIUS); SIGNAL_PEPTIDE_C_REGION (PHOBIUS); SIGNAL_PEPTIDE_N_REGION (PHOBIUS); SIGNAL_PEPTIDE_H_REGION (PHOBIUS); IPR001254 (PROSITE_PROFILES); IPR001254 (CDD); …	P:GO:0006508; F:GO:0004252	P:proteolysis; F:serine-type endopeptidase activity
XP_014292325.1	LOC106691163	417	venom serine protease-like	#01	P:GO:0006508; F:GO:0004252	P:proteolysis; F:serine-type endopeptidase activity	EC:3.4.21	Acting on peptide bonds (peptidases)	AQM58419.1	venom s1 protease 5 [Pristhesancus plagipennis]	1.09796e-91	Insect	IPR001314 (PRINTS); IPR001254 (SMART); IPR043504 (G3DSA:2.40.10.GENE3D); IPR035914 (G3DSA:2.60.120.GENE3D); IPR001254 (PFAM); PTHR24258:SF134 (PANTHER); PTHR24258 (PANTHER); IPR033116 (PROSITE_PATTERNS); IPR018114 (PROSITE_PATTERNS); NON_CYTOPLASMIC_DOMAIN (PHOBIUS); SIGNAL_PEPTIDE_C_REGION (PHOBIUS); SIGNAL_PEPTIDE (PHOBIUS); SIGNAL_PEPTIDE_N_REGION (PHOBIUS); SIGNAL_PEPTIDE_H_REGION (PHOBIUS); …	P:GO:0006508; F:GO:0004252	P:proteolysis; F:serine-type endopeptidase activity
XP_014293119.1	LOC106691758	290	venom serine protease-like	#01	P:GO:0006508; F:GO:0004252	P:proteolysis; F:serine-type endopeptidase activity	EC:3.4.21	Acting on peptide bonds (peptidases)	AQM58419.1	venom s1 protease 5 [Pristhesancus plagipennis]	1.31904e-64	Insect	IPR001314 (PRINTS); IPR001254 (SMART); IPR001254 (PFAM); IPR043504 (G3DSA:2.40.10.GENE3D); PTHR24256 (PANTHER); PTHR24256:SF497 (PANTHER); IPR018114 (PROSITE_PATTERNS); IPR033116 (PROSITE_PATTERNS); SIGNAL_PEPTIDE_H_REGION (PHOBIUS); SIGNAL_PEPTIDE_C_REGION (PHOBIUS); NON_CYTOPLASMIC_DOMAIN (PHOBIUS); SIGNAL_PEPTIDE (PHOBIUS); SIGNAL_PEPTIDE_N_REGION (PHOBIUS); IPR001254 (PROSITE_PROFILES); IPR00…	P:GO:0006508; F:GO:0004252	P:proteolysis; F:serine-type endopeptidase activity
XP_024216092.1	LOC106685124	375	phenoloxidase-activating factor 2-like	#01	P:GO:0006508; F:GO:0004252	P:proteolysis; F:serine-type endopeptidase activity	EC:3.4.21	Acting on peptide bonds (peptidases)	XP_014260481.1	tryptase-2 isoform X2 [Cimex lectularius]	3.63331e-75	Insect	IPR001314 (PRINTS); IPR001254 (SMART); IPR041515 (PFAM); IPR001254 (PFAM); IPR043504 (G3DSA:2.40.10.GENE3D); IPR043504 (G3DSA:2.40.10.GENE3D); PTHR24256 (PANTHER); PTHR24256:SF462 (PANTHER); NON_CYTOPLASMIC_DOMAIN (PHOBIUS); SIGNAL_PEPTIDE_N_REGION (PHOBIUS); SIGNAL_PEPTIDE_C_REGION (PHOBIUS); SIGNAL_PEPTIDE_H_REGION (PHOBIUS); SIGNAL_PEPTIDE (PHOBIUS); IPR001254 (PROSITE_PROFILES); IPR001254 (CD…	P:GO:0006508; F:GO:0004252	P:proteolysis; F:serine-type endopeptidase activity
XP_024216244.1	LOC106677624	1210	uncharacterized protein LOC106677624	#01	P:GO:0006508; F:GO:0004252	P:proteolysis; F:serine-type endopeptidase activity	EC:3.4.21	Acting on peptide bonds (peptidases)	XP_025201782.1	uncharacterized protein LOC112599185 [Melanaphis sacchari]	0	Insect	IPR001314 (PRINTS); IPR001254 (SMART); IPR022700 (SMART); IPR043504 (G3DSA:2.40.10.GENE3D); IPR043504 (G3DSA:2.40.10.GENE3D); IPR043504 (G3DSA:2.40.10.GENE3D); IPR043504 (G3DSA:2.40.10.GENE3D); IPR043504 (G3DSA:2.40.10.GENE3D); IPR001254 (PFAM); mobidb-lite (MOBIDB_LITE); mobidb-lite (MOBIDB_LITE); mobidb-lite (MOBIDB_LITE); PTHR24260:SF122 (PANTHER); PTHR24260 (PANTHER); PTHR24260:SF122 (PANTHER…	P:GO:0006508; F:GO:0004252	P:proteolysis; F:serine-type endopeptidase activity
XP_024217966.1	LOC106681260	310	proclotting enzyme-like	#01	P:GO:0006508; F:GO:0004252	P:proteolysis; F:serine-type endopeptidase activity	EC:3.4.21	Acting on peptide bonds (peptidases)	XP_024085402.1	chymotrypsin-like protease CTRL-1 isoform X2 [Cimex lectularius]	8.49091e-95	Insect	IPR001314 (PRINTS); IPR001254 (SMART); IPR001254 (PFAM); IPR043504 (G3DSA:2.40.10.GENE3D); IPR043504 (G3DSA:2.40.10.GENE3D); PTHR24256:SF493 (PANTHER); PTHR24256 (PANTHER); IPR033116 (PROSITE_PATTERNS); IPR018114 (PROSITE_PATTERNS); SIGNAL_PEPTIDE_C_REGION (PHOBIUS); NON_CYTOPLASMIC_DOMAIN (PHOBIUS); SIGNAL_PEPTIDE_H_REGION (PHOBIUS); SIGNAL_PEPTIDE (PHOBIUS); SIGNAL_PEPTIDE_N_REGION (PHOBIUS); I…	P:GO:0006508; F:GO:0004252	P:proteolysis; F:serine-type endopeptidase activity
XP_024218098.1	LOC112211170	569	polyserase-2-like	#01	P:GO:0006508; F:GO:0004252	P:proteolysis; F:serine-type endopeptidase activity	EC:3.4.21	Acting on peptide bonds (peptidases)	XP_011152285.2	serine protease nudel isoform X1 [Harpegnathos saltator]	7.94754e-37	Insect	IPR001314 (PRINTS); IPR001254 (SMART); IPR043504 (G3DSA:2.40.10.GENE3D); IPR043504 (G3DSA:2.40.10.GENE3D); IPR043504 (G3DSA:2.40.10.GENE3D); IPR001254 (PFAM); PTHR24260 (PANTHER); PTHR24260:SF110 (PANTHER); IPR018114 (PROSITE_PATTERNS); SIGNAL_PEPTIDE_C_REGION (PHOBIUS); SIGNAL_PEPTIDE (PHOBIUS); SIGNAL_PEPTIDE_H_REGION (PHOBIUS); NON_CYTOPLASMIC_DOMAIN (PHOBIUS); SIGNAL_PEPTIDE_N_REGION (PHOBIUS…	P:GO:0006508; F:GO:0004252	P:proteolysis; F:serine-type endopeptidase activity
XP_024218266.1	LOC106690677	495	venom serine protease-like	#01	P:GO:0006508; F:GO:0004252	P:proteolysis; F:serine-type endopeptidase activity	EC:3.4.21	Acting on peptide bonds (peptidases)	XP_014300724.1	PREDICTED: transmembrane protease serine 9-like [Microplitis demolitor]	6.04155e-40	Insect	IPR001314 (PRINTS); IPR001254 (SMART); IPR001254 (PFAM); IPR043504 (G3DSA:2.40.10.GENE3D); PTHR24250:SF50 (PANTHER); PTHR24250 (PANTHER); IPR033116 (PROSITE_PATTERNS); IPR018114 (PROSITE_PATTERNS); IPR018114 (PROSITE_PATTERNS); NON_CYTOPLASMIC_DOMAIN (PHOBIUS); SIGNAL_PEPTIDE_H_REGION (PHOBIUS); SIGNAL_PEPTIDE_C_REGION (PHOBIUS); CYTOPLASMIC_DOMAIN (PHOBIUS); TRANSMEMBRANE (PHOBIUS); SIGNAL_PEPTI…	P:GO:0006508; F:GO:0004252	P:proteolysis; F:serine-type endopeptidase activity
XP_014272577.1	LOC106678537	1943	serine/threonine-protein phosphatase 6 regulatory ankyrin repeat subunit A-like	#02	F:GO:0005515	F:protein binding			XP_021693544.1	uncharacterized protein LOC110674127 [Aedes aegypti]	0	Insect	IPR002110 (PRINTS); IPR002110 (SMART); IPR036770 (G3DSA:1.25.40.GENE3D); IPR036770 (G3DSA:1.25.40.GENE3D); IPR036770 (G3DSA:1.25.40.GENE3D); IPR036770 (G3DSA:1.25.40.GENE3D); PF13637 (PFAM); IPR036770 (G3DSA:1.25.40.GENE3D); IPR036770 (G3DSA:1.25.40.GENE3D); IPR002110 (PFAM); IPR020683 (PFAM); IPR036770 (G3DSA:1.25.40.GENE3D); IPR036770 (G3DSA:1.25.40.GENE3D); PTHR24118 (PANTHER); NON_CYTOPLASMIC…	F:GO:0005515	F:protein binding
XP_014274901.1	LOC106679984	223	uncharacterized protein LOC106679984	#02					ACP49049.1	Ankyrin [Sulfolobus islandicus Y.N.15.51]	2.75608e-36	Archaea	IPR002110 (PRINTS); IPR002110 (SMART); IPR020683 (PFAM); IPR036770 (G3DSA:1.25.40.GENE3D); IPR036770 (G3DSA:1.25.40.GENE3D); mobidb-lite (MOBIDB_LITE); mobidb-lite (MOBIDB_LITE); PTHR24134:SF1 (PANTHER); PTHR24134 (PANTHER); SIGNAL_PEPTIDE (PHOBIUS); NON_CYTOPLASMIC_DOMAIN (PHOBIUS); SIGNAL_PEPTIDE_C_REGION (PHOBIUS); SIGNAL_PEPTIDE_H_REGION (PHOBIUS); SIGNAL_PEPTIDE_N_REGION (PHOBIUS); IPR002110…	F:GO:0005515	F:protein binding
XP_014275131.1	LOC106680136	761	uncharacterized protein LOC106680136	#02	F:GO:0005515	F:protein binding			WP_012473465.1	ankyrin repeat domain-containing protein [Candidatus Amoebophilus asiaticus]	4.26368e-81	Bacterium	IPR002110 (PRINTS); IPR002110 (SMART); IPR020683 (PFAM); IPR036770 (G3DSA:1.25.40.GENE3D); IPR036770 (G3DSA:1.25.40.GENE3D); IPR036770 (G3DSA:1.25.40.GENE3D); PTHR24178 (PANTHER); NON_CYTOPLASMIC_DOMAIN (PHOBIUS); SIGNAL_PEPTIDE_N_REGION (PHOBIUS); SIGNAL_PEPTIDE_H_REGION (PHOBIUS); SIGNAL_PEPTIDE_C_REGION (PHOBIUS); SIGNAL_PEPTIDE (PHOBIUS); IPR002110 (PROSITE_PROFILES); IPR002110 (PROSITE_PROFI…	F:GO:0005515	F:protein binding
XP_014277028.1	LOC106681296	346	ankyrin repeat and protein kinase domain-containing protein 1	#02	F:GO:0005515	F:protein binding			KXJ72683.1	hypothetical protein RP20_CCG017435 [Aedes albopictus]	2.6893e-43	Insect	IPR002110 (PRINTS); IPR002110 (SMART); IPR020683 (PFAM); IPR036770 (G3DSA:1.25.40.GENE3D); PF13857 (PFAM); IPR036770 (G3DSA:1.25.40.GENE3D); PTHR24124 (PANTHER); SIGNAL_PEPTIDE_N_REGION (PHOBIUS); SIGNAL_PEPTIDE_H_REGION (PHOBIUS); SIGNAL_PEPTIDE (PHOBIUS); NON_CYTOPLASMIC_DOMAIN (PHOBIUS); SIGNAL_PEPTIDE_C_REGION (PHOBIUS); IPR020683 (PROSITE_PROFILES); IPR002110 (PROSITE_PROFILES); IPR002110 (P…	F:GO:0005515	F:protein binding
XP_014278038.1	LOC106681947	390	ankyrin repeat and protein kinase domain-containing protein 1-like	#02	F:GO:0005515	F:protein binding			XP_026461351.1	serine/threonine-protein phosphatase 6 regulatory ankyrin repeat subunit B-like [Ctenocephalides felis]	1.00481e-54	Insect	IPR002110 (PRINTS); IPR002110 (SMART); IPR036770 (G3DSA:1.25.40.GENE3D); IPR036770 (G3DSA:1.25.40.GENE3D); IPR036770 (G3DSA:1.25.40.GENE3D); G3DSA:1.25.40.960 (GENE3D); IPR020683 (PFAM); PTHR24178 (PANTHER); PTHR24178 (PANTHER); PTHR24178:SF9 (PANTHER); PTHR24178 (PANTHER); PTHR24178:SF9 (PANTHER); SIGNAL_PEPTIDE_C_REGION (PHOBIUS); SIGNAL_PEPTIDE_H_REGION (PHOBIUS); NON_CYTOPLASMIC_DOMAIN (PHOBI…	F:GO:0005515	F:protein binding
XP_014282030.1	LOC106684450	416	tankyrase	#02	F:GO:0005515	F:protein binding			XP_019620315.1	PREDICTED: death-associated protein kinase 1-like [Branchiostoma belcheri]	1.59219e-09	Chordate	Coil (COILS); IPR002110 (SMART); IPR036770 (G3DSA:1.25.40.GENE3D); PF13857 (PFAM); IPR002110 (PFAM); IPR036770 (G3DSA:1.25.40.GENE3D); mobidb-lite (MOBIDB_LITE); mobidb-lite (MOBIDB_LITE); mobidb-lite (MOBIDB_LITE); PTHR24134 (PANTHER); SIGNAL_PEPTIDE_C_REGION (PHOBIUS); NON_CYTOPLASMIC_DOMAIN (PHOBIUS); SIGNAL_PEPTIDE (PHOBIUS); SIGNAL_PEPTIDE_H_REGION (PHOBIUS); SIGNAL_PEPTIDE_N_REGION (PHOBIUS…	F:GO:0005515	F:protein binding
XP_014282186.1	LOC106684553	513	putative ankyrin repeat protein RF_0381 isoform X3	#02	F:GO:0005515	F:protein binding			XP_018563285.1	uncharacterized protein LOC108905016 [Anoplophora glabripennis]	2.54313e-23	Insect	IPR002110 (SMART); PF13637 (PFAM); IPR036770 (G3DSA:1.25.40.GENE3D); IPR036770 (G3DSA:1.25.40.GENE3D); IPR020683 (PFAM); IPR036770 (G3DSA:1.25.40.GENE3D); PTHR24133 (PANTHER); PTHR24133 (PANTHER); PTHR24133:SF46 (PANTHER); PTHR24133:SF46 (PANTHER); SIGNAL_PEPTIDE (PHOBIUS); SIGNAL_PEPTIDE_H_REGION (PHOBIUS); SIGNAL_PEPTIDE_N_REGION (PHOBIUS); SIGNAL_PEPTIDE_C_REGION (PHOBIUS); NON_CYTOPLASMIC_DOM…	F:GO:0005515	F:protein binding
XP_014282189.1	LOC106684555	495	ankyrin-3-like	#02	F:GO:0005515	F:protein binding			PNI53600.1	ANK2 isoform 14 [Pan troglodytes]	7.24659e-26	Chordate	IPR002110 (PRINTS); IPR002110 (SMART); IPR036770 (G3DSA:1.25.40.GENE3D); IPR020683 (PFAM); PF13637 (PFAM); IPR036770 (G3DSA:1.25.40.GENE3D); IPR036770 (G3DSA:1.25.40.GENE3D); PTHR24189:SF50 (PANTHER); PTHR24189:SF50 (PANTHER); PTHR24189 (PANTHER); PTHR24189 (PANTHER); PTHR24189 (PANTHER); SIGNAL_PEPTIDE_N_REGION (PHOBIUS); SIGNAL_PEPTIDE_H_REGION (PHOBIUS); SIGNAL_PEPTIDE (PHOBIUS); NON_CYTOPLASM…	F:GO:0005515	F:protein binding
XP_014282199.1	LOC106684562	490	uncharacterized protein LOC106684562	#02	F:GO:0005515	F:protein binding			XP_018563285.1	uncharacterized protein LOC108905016 [Anoplophora glabripennis]	5.6286e-26	Insect	IPR002110 (PRINTS); IPR002110 (SMART); IPR036770 (G3DSA:1.25.40.GENE3D); IPR020683 (PFAM); IPR036770 (G3DSA:1.25.40.GENE3D); IPR036770 (G3DSA:1.25.40.GENE3D); PTHR24118:SF40 (PANTHER); PTHR24118 (PANTHER); SIGNAL_PEPTIDE_C_REGION (PHOBIUS); NON_CYTOPLASMIC_DOMAIN (PHOBIUS); SIGNAL_PEPTIDE_H_REGION (PHOBIUS); SIGNAL_PEPTIDE (PHOBIUS); SIGNAL_PEPTIDE_N_REGION (PHOBIUS); IPR002110 (PROSITE_PROFILES)…	F:GO:0005515	F:protein binding
XP_014283224.1	LOC106685183	1766	serine/threonine-protein phosphatase 6 regulatory ankyrin repeat subunit B-like	#02	F:GO:0005515	F:protein binding			OJW71368.1	hypothetical protein BGO68_04330, partial [Candidatus Amoebophilus sp. 36-38]	4.94767e-118	Bacterium	IPR002110 (PRINTS); IPR002110 (SMART); IPR036770 (G3DSA:1.25.40.GENE3D); IPR036770 (G3DSA:1.25.40.GENE3D); IPR036770 (G3DSA:1.25.40.GENE3D); IPR036770 (G3DSA:1.25.40.GENE3D); PF13637 (PFAM); IPR036770 (G3DSA:1.25.40.GENE3D); IPR036770 (G3DSA:1.25.40.GENE3D); IPR020683 (PFAM); IPR036770 (G3DSA:1.25.40.GENE3D); IPR036770 (G3DSA:1.25.40.GENE3D); IPR036770 (G3DSA:1.25.40.GENE3D); PTHR24178 (PANTHER);…	F:GO:0005515	F:protein binding
XP_014286998.1	LOC106687554	635	uncharacterized protein LOC106687554	#02	F:GO:0005515	F:protein binding			6MOL	AChain A, Monoextended DARPin R12 (M_R12) [synthetic construct]	1.62247e-54	Construct	IPR002110 (PRINTS); IPR002110 (SMART); IPR036770 (G3DSA:1.25.40.GENE3D); IPR020683 (PFAM); PF13637 (PFAM); IPR036770 (G3DSA:1.25.40.GENE3D); IPR036770 (G3DSA:1.25.40.GENE3D); PTHR24118 (PANTHER); PTHR24118:SF40 (PANTHER); PTHR24118:SF40 (PANTHER); PTHR24118 (PANTHER); PTHR24118 (PANTHER); PTHR24118:SF40 (PANTHER); SIGNAL_PEPTIDE_N_REGION (PHOBIUS); SIGNAL_PEPTIDE (PHOBIUS); SIGNAL_PEPTIDE_H_REGIO…	F:GO:0005515	F:protein binding
XP_014289258.1	LOC106689029	256	uncharacterized protein LOC106689029	#02	F:GO:0005515	F:protein binding			RSN72523.1	ankyrin repeat domain-containing protein, partial [Candidatus Methanodesulfokores washburnensis]	6.00249e-23	Bacterium	IPR002110 (PRINTS); IPR002110 (SMART); PF13637 (PFAM); IPR002110 (PFAM); IPR036770 (G3DSA:1.25.40.GENE3D); PTHR24189:SF50 (PANTHER); PTHR24189 (PANTHER); SIGNAL_PEPTIDE_N_REGION (PHOBIUS); CYTOPLASMIC_DOMAIN (PHOBIUS); SIGNAL_PEPTIDE_C_REGION (PHOBIUS); TRANSMEMBRANE (PHOBIUS); SIGNAL_PEPTIDE (PHOBIUS); SIGNAL_PEPTIDE_H_REGION (PHOBIUS); NON_CYTOPLASMIC_DOMAIN (PHOBIUS); IPR002110 (PROSITE_PROFIL…	F:GO:0005515	F:protein binding
XP_014292329.1	LOC106691167	202	uncharacterized protein LOC106691167	#02									IPR006616 (SMART); IPR024518 (PFAM); PTHR31649 (PANTHER); PTHR31649:SF10 (PANTHER); SIGNAL_PEPTIDE_C_REGION (PHOBIUS); SIGNAL_PEPTIDE_H_REGION (PHOBIUS); NON_CYTOPLASMIC_DOMAIN (PHOBIUS); SIGNAL_PEPTIDE (PHOBIUS); SIGNAL_PEPTIDE_N_REGION (PHOBIUS); SignalP-noTM (SIGNALP_EUK)	no GO terms	no GO terms
XP_014294078.1	LOC106692569	808	serine/threonine-protein phosphatase 6 regulatory ankyrin repeat subunit B-like	#02	F:GO:0005515	F:protein binding			XP_021695061.1	uncharacterized protein LOC110674855 [Aedes aegypti]	3.09647e-84	Insect	IPR002110 (PRINTS); IPR002110 (SMART); IPR020683 (PFAM); IPR036770 (G3DSA:1.25.40.GENE3D); IPR036770 (G3DSA:1.25.40.GENE3D); IPR002110 (PFAM); IPR036770 (G3DSA:1.25.40.GENE3D); IPR036770 (G3DSA:1.25.40.GENE3D); PF13637 (PFAM); G3DSA:1.25.40.960 (GENE3D); PTHR24124 (PANTHER); SIGNAL_PEPTIDE_C_REGION (PHOBIUS); NON_CYTOPLASMIC_DOMAIN (PHOBIUS); SIGNAL_PEPTIDE_H_REGION (PHOBIUS); SIGNAL_PEPTIDE_N_RE…	F:GO:0005515	F:protein binding
XP_024215302.1	LOC112210372	444	ankyrin-1-like	#02	F:GO:0005515	F:protein binding			KAA3598761.1	hypothetical protein DWQ00_11800 [Candidatus Scalindua sp.]	2.74765e-68	Bacterium	IPR002110 (PRINTS); IPR002110 (SMART); IPR036770 (G3DSA:1.25.40.GENE3D); IPR002110 (PFAM); PF13637 (PFAM); IPR020683 (PFAM); IPR036770 (G3DSA:1.25.40.GENE3D); IPR036770 (G3DSA:1.25.40.GENE3D); IPR036770 (G3DSA:1.25.40.GENE3D); PTHR24126 (PANTHER); SIGNAL_PEPTIDE_H_REGION (PHOBIUS); SIGNAL_PEPTIDE_N_REGION (PHOBIUS); NON_CYTOPLASMIC_DOMAIN (PHOBIUS); SIGNAL_PEPTIDE_C_REGION (PHOBIUS); SIGNAL_PEPTI…	F:GO:0005515	F:protein binding
XP_024215303.1	LOC106681727	484	serine/threonine-protein phosphatase 6 regulatory ankyrin repeat subunit C-like	#02	F:GO:0005515	F:protein binding			WP_012473465.1	ankyrin repeat domain-containing protein [Candidatus Amoebophilus asiaticus]	1.69007e-85	Bacterium	IPR002110 (PRINTS); IPR002110 (SMART); IPR036770 (G3DSA:1.25.40.GENE3D); PF13637 (PFAM); IPR002110 (PFAM); IPR036770 (G3DSA:1.25.40.GENE3D); PF13857 (PFAM); IPR036770 (G3DSA:1.25.40.GENE3D); IPR020683 (PFAM); mobidb-lite (MOBIDB_LITE); PTHR24134 (PANTHER); SIGNAL_PEPTIDE_N_REGION (PHOBIUS); SIGNAL_PEPTIDE_C_REGION (PHOBIUS); SIGNAL_PEPTIDE (PHOBIUS); SIGNAL_PEPTIDE_H_REGION (PHOBIUS); NON_CYTOPLA…	F:GO:0005515	F:protein binding
XP_024218636.1	LOC112211355	492	ankyrin-1-like	#02	F:GO:0005515	F:protein binding			HEV11319.1	hypothetical protein [Pyrobaculum sp.]	1.2921e-39	Archaea	IPR002110 (PRINTS); IPR002110 (SMART); IPR036770 (G3DSA:1.25.40.GENE3D); IPR020683 (PFAM); IPR036770 (G3DSA:1.25.40.GENE3D); IPR036770 (G3DSA:1.25.40.GENE3D); PTHR24134 (PANTHER); NON_CYTOPLASMIC_DOMAIN (PHOBIUS); SIGNAL_PEPTIDE_H_REGION (PHOBIUS); SIGNAL_PEPTIDE_N_REGION (PHOBIUS); SIGNAL_PEPTIDE (PHOBIUS); SIGNAL_PEPTIDE_C_REGION (PHOBIUS); IPR020683 (PROSITE_PROFILES); IPR002110 (PROSITE_PROFI…	F:GO:0005515	F:protein binding
XP_024219805.1	LOC106689217	440	uncharacterized protein LOC106689217, partial	#02	F:GO:0005515	F:protein binding			HEV11319.1	hypothetical protein [Pyrobaculum sp.]	4.59666e-24	Archaea	IPR002110 (SMART); IPR002110 (PFAM); IPR020683 (PFAM); IPR036770 (G3DSA:1.25.40.GENE3D); PTHR24134:SF1 (PANTHER); PTHR24134:SF1 (PANTHER); PTHR24134:SF1 (PANTHER); PTHR24134 (PANTHER); PTHR24134 (PANTHER); PTHR24134 (PANTHER); SIGNAL_PEPTIDE (PHOBIUS); NON_CYTOPLASMIC_DOMAIN (PHOBIUS); SIGNAL_PEPTIDE_H_REGION (PHOBIUS); SIGNAL_PEPTIDE_C_REGION (PHOBIUS); SIGNAL_PEPTIDE_N_REGION (PHOBIUS); IPR0021…	F:GO:0005515	F:protein binding
XP_024219948.1	LOC112210060	358	ankyrin repeat domain-containing protein 10-like	#02	F:GO:0005515	F:protein binding			4HQD	AChain A, Engineered Protein OR265 [synthetic construct]pdb	1.66778e-21	Construct	IPR002110 (SMART); IPR006616 (SMART); PF13637 (PFAM); IPR024518 (PFAM); IPR036770 (G3DSA:1.25.40.GENE3D); IPR020683 (PFAM); PTHR24166 (PANTHER); PTHR24166 (PANTHER); PTHR24166:SF45 (PANTHER); PTHR24166:SF45 (PANTHER); SIGNAL_PEPTIDE_N_REGION (PHOBIUS); NON_CYTOPLASMIC_DOMAIN (PHOBIUS); SIGNAL_PEPTIDE (PHOBIUS); SIGNAL_PEPTIDE_C_REGION (PHOBIUS); SIGNAL_PEPTIDE_H_REGION (PHOBIUS); IPR020683 (PROSI…	F:GO:0005515	F:protein binding
XP_024219958.1	LOC106686652	525	ankyrin-1	#02	F:GO:0005515	F:protein binding			HEV11319.1	hypothetical protein [Pyrobaculum sp.]	7.82894e-37	Archaea	Coil (COILS); IPR002110 (PRINTS); IPR002110 (SMART); IPR036770 (G3DSA:1.25.40.GENE3D); IPR036770 (G3DSA:1.25.40.GENE3D); IPR036770 (G3DSA:1.25.40.GENE3D); IPR020683 (PFAM); IPR002110 (PFAM); PF13637 (PFAM); mobidb-lite (MOBIDB_LITE); mobidb-lite (MOBIDB_LITE); mobidb-lite (MOBIDB_LITE); PTHR24134 (PANTHER); NON_CYTOPLASMIC_DOMAIN (PHOBIUS); SIGNAL_PEPTIDE (PHOBIUS); SIGNAL_PEPTIDE_N_REGION (PHOBI…	F:GO:0005515	F:protein binding
XP_014270463.1	LOC106677205	518	esterase FE4	#03					ATU82861.1	secreted Carboxylesterase-like protein [Pristhesancus plagipennis]	9.75592e-107	Insect	IPR002018 (PFAM); IPR029058 (G3DSA:3.40.50.GENE3D); PTHR43142 (PANTHER); PTHR43142:SF1 (PANTHER); IPR019819 (PROSITE_PATTERNS); NON_CYTOPLASMIC_DOMAIN (PHOBIUS); SIGNAL_PEPTIDE (PHOBIUS); SIGNAL_PEPTIDE_H_REGION (PHOBIUS); SIGNAL_PEPTIDE_C_REGION (PHOBIUS); SIGNAL_PEPTIDE_N_REGION (PHOBIUS); SignalP-noTM (SIGNALP_EUK); IPR029058 (SUPERFAMILY)	no GO terms	no GO terms
XP_014272746.1	LOC106678632	519	venom carboxylesterase-6-like	#03					XP_014250675.1	venom carboxylesterase-6-like [Cimex lectularius]	1.31621e-95	Insect	IPR002018 (PFAM); IPR029058 (G3DSA:3.40.50.GENE3D); PTHR11559 (PANTHER); IPR019819 (PROSITE_PATTERNS); IPR019826 (PROSITE_PATTERNS); SIGNAL_PEPTIDE_H_REGION (PHOBIUS); SIGNAL_PEPTIDE (PHOBIUS); SIGNAL_PEPTIDE_C_REGION (PHOBIUS); NON_CYTOPLASMIC_DOMAIN (PHOBIUS); SIGNAL_PEPTIDE_N_REGION (PHOBIUS); SignalP-noTM (SIGNALP_EUK); IPR029058 (SUPERFAMILY)	no GO terms	no GO terms
XP_014273061.1	LOC106678813	545	venom carboxylesterase-6-like	#03					AGI17577.1	esterase [Pyrrhocoris apterus]	0	Insect	IPR029058 (G3DSA:3.40.50.GENE3D); IPR002018 (PFAM); PTHR43142:SF1 (PANTHER); PTHR43142 (PANTHER); IPR019819 (PROSITE_PATTERNS); SIGNAL_PEPTIDE_N_REGION (PHOBIUS); SIGNAL_PEPTIDE_C_REGION (PHOBIUS); SIGNAL_PEPTIDE_H_REGION (PHOBIUS); SIGNAL_PEPTIDE (PHOBIUS); NON_CYTOPLASMIC_DOMAIN (PHOBIUS); SignalP-noTM (SIGNALP_EUK); IPR029058 (SUPERFAMILY)	no GO terms	no GO terms
XP_014278513.1	LOC106682272	541	esterase FE4	#03					XP_014244233.1	esterase E4-like isoform X1 [Cimex lectularius]	1.18766e-143	Insect	IPR002018 (PFAM); IPR029058 (G3DSA:3.40.50.GENE3D); PTHR43142 (PANTHER); PTHR43142:SF1 (PANTHER); IPR019826 (PROSITE_PATTERNS); IPR019819 (PROSITE_PATTERNS); SIGNAL_PEPTIDE_N_REGION (PHOBIUS); SIGNAL_PEPTIDE_C_REGION (PHOBIUS); SIGNAL_PEPTIDE_H_REGION (PHOBIUS); NON_CYTOPLASMIC_DOMAIN (PHOBIUS); SIGNAL_PEPTIDE (PHOBIUS); SignalP-noTM (SIGNALP_EUK); IPR029058 (SUPERFAMILY)	no GO terms	no GO terms
XP_014289850.1	LOC106689415	556	venom carboxylesterase-6	#03					XP_014244090.1	venom carboxylesterase-6-like [Cimex lectularius]	5.54139e-144	Insect	IPR002018 (PFAM); IPR029058 (G3DSA:3.40.50.GENE3D); PTHR43142 (PANTHER); PTHR43142:SF1 (PANTHER); IPR019819 (PROSITE_PATTERNS); IPR019826 (PROSITE_PATTERNS); NON_CYTOPLASMIC_DOMAIN (PHOBIUS); SIGNAL_PEPTIDE_N_REGION (PHOBIUS); SIGNAL_PEPTIDE_C_REGION (PHOBIUS); SIGNAL_PEPTIDE (PHOBIUS); SIGNAL_PEPTIDE_H_REGION (PHOBIUS); SignalP-noTM (SIGNALP_EUK); IPR029058 (SUPERFAMILY)	no GO terms	no GO terms
XP_014292725.1	LOC106691462	555	venom carboxylesterase-6 isoform X1	#03					AWW17129.1	carboxylesterase E14 [Subpsaltria yangi]	3.46978e-156	Insect	IPR002018 (PFAM); IPR029058 (G3DSA:3.40.50.GENE3D); PTHR43142 (PANTHER); PTHR43142:SF1 (PANTHER); IPR019819 (PROSITE_PATTERNS); IPR019826 (PROSITE_PATTERNS); SIGNAL_PEPTIDE_H_REGION (PHOBIUS); SIGNAL_PEPTIDE (PHOBIUS); SIGNAL_PEPTIDE_C_REGION (PHOBIUS); NON_CYTOPLASMIC_DOMAIN (PHOBIUS); SIGNAL_PEPTIDE_N_REGION (PHOBIUS); SignalP-noTM (SIGNALP_EUK); IPR029058 (SUPERFAMILY)	no GO terms	no GO terms
XP_014292974.1	LOC106691644	537	esterase FE4-like	#03					BAN20684.1	hypothetical protein [Riptortus pedestris]	0	Insect	IPR002018 (PFAM); IPR029058 (G3DSA:3.40.50.GENE3D); PTHR43142 (PANTHER); PTHR43142:SF1 (PANTHER); IPR019826 (PROSITE_PATTERNS); SIGNAL_PEPTIDE_H_REGION (PHOBIUS); SIGNAL_PEPTIDE (PHOBIUS); NON_CYTOPLASMIC_DOMAIN (PHOBIUS); SIGNAL_PEPTIDE_C_REGION (PHOBIUS); SIGNAL_PEPTIDE_N_REGION (PHOBIUS); SignalP-noTM (SIGNALP_EUK); IPR029058 (SUPERFAMILY)	no GO terms	no GO terms
XP_014294679.1	LOC106692930	558	esterase FE4-like	#03					XP_014244090.1	venom carboxylesterase-6-like [Cimex lectularius]	1.81516e-158	Insect	IPR002018 (PFAM); IPR029058 (G3DSA:3.40.50.GENE3D); PTHR43142 (PANTHER); PTHR43142:SF1 (PANTHER); IPR019819 (PROSITE_PATTERNS); IPR019826 (PROSITE_PATTERNS); SIGNAL_PEPTIDE_H_REGION (PHOBIUS); SIGNAL_PEPTIDE_C_REGION (PHOBIUS); SIGNAL_PEPTIDE_N_REGION (PHOBIUS); SIGNAL_PEPTIDE (PHOBIUS); NON_CYTOPLASMIC_DOMAIN (PHOBIUS); cd00312 (CDD); SignalP-noTM (SIGNALP_EUK); IPR029058 (SUPERFAMILY)	no GO terms	no GO terms
XP_024217289.1	LOC106680759	1625	LOW QUALITY PROTEIN: uncharacterized protein LOC106680759	#03					BAN20684.1	hypothetical protein [Riptortus pedestris]	0	Insect	IPR029058 (G3DSA:3.40.50.GENE3D); IPR002018 (PFAM); IPR029058 (G3DSA:3.40.50.GENE3D); PTHR43142:SF1 (PANTHER); PTHR43142 (PANTHER); PTHR43142 (PANTHER); PTHR43142 (PANTHER); PTHR43142:SF1 (PANTHER); PTHR43142:SF1 (PANTHER); IPR019826 (PROSITE_PATTERNS); IPR019826 (PROSITE_PATTERNS); CYTOPLASMIC_DOMAIN (PHOBIUS); NON_CYTOPLASMIC_DOMAIN (PHOBIUS); NON_CYTOPLASMIC_DOMAIN (PHOBIUS); TRANSMEMBRANE (PH…	no GO terms	no GO terms
XP_024217995.1	LOC106685796	539	venom carboxylesterase-6-like	#03					XP_024083440.1	fatty acyl-CoA hydrolase precursor, medium chain-like isoform X3 [Cimex lectularius]	4.5933e-110	Insect	IPR029058 (G3DSA:3.40.50.GENE3D); IPR002018 (PFAM); PTHR11559 (PANTHER); IPR019819 (PROSITE_PATTERNS); SIGNAL_PEPTIDE_C_REGION (PHOBIUS); NON_CYTOPLASMIC_DOMAIN (PHOBIUS); SIGNAL_PEPTIDE (PHOBIUS); SIGNAL_PEPTIDE_N_REGION (PHOBIUS); SIGNAL_PEPTIDE_H_REGION (PHOBIUS); SignalP-noTM (SIGNALP_EUK); IPR029058 (SUPERFAMILY)	no GO terms	no GO terms
XP_024218965.1	LOC106691645	541	esterase FE4-like	#03					BAN20684.1	hypothetical protein [Riptortus pedestris]	0	Insect	IPR029058 (G3DSA:3.40.50.GENE3D); IPR002018 (PFAM); PTHR43142 (PANTHER); PTHR43142:SF1 (PANTHER); IPR019826 (PROSITE_PATTERNS); NON_CYTOPLASMIC_DOMAIN (PHOBIUS); SIGNAL_PEPTIDE_N_REGION (PHOBIUS); SIGNAL_PEPTIDE_H_REGION (PHOBIUS); SIGNAL_PEPTIDE (PHOBIUS); SIGNAL_PEPTIDE_C_REGION (PHOBIUS); SignalP-noTM (SIGNALP_EUK); SignalP-TM (SIGNALP_GRAM_POSITIVE); IPR029058 (SUPERFAMILY)	no GO terms	no GO terms
XP_024218967.1	LOC106691643	537	esterase FE4	#03					BAN20684.1	hypothetical protein [Riptortus pedestris]	0	Insect	IPR029058 (G3DSA:3.40.50.GENE3D); IPR002018 (PFAM); PTHR11559 (PANTHER); IPR019826 (PROSITE_PATTERNS); SIGNAL_PEPTIDE_N_REGION (PHOBIUS); NON_CYTOPLASMIC_DOMAIN (PHOBIUS); SIGNAL_PEPTIDE_C_REGION (PHOBIUS); SIGNAL_PEPTIDE (PHOBIUS); SIGNAL_PEPTIDE_H_REGION (PHOBIUS); SignalP-noTM (SIGNALP_EUK); IPR029058 (SUPERFAMILY)	no GO terms	no GO terms
XP_014270637.1	LOC106677315	514	protein disulfide-isomerase A5	#04	P:GO:0045454	P:cell redox homeostasis			XP_025832811.1	protein disulfide-isomerase A5 [Agrilus planipennis]	0	Insect	PR00421 (PRINTS); IPR013766 (PFAM); IPR036249 (G3DSA:3.40.30.GENE3D); PTHR45672:SF2 (PANTHER); PTHR45672 (PANTHER); IPR017937 (PROSITE_PATTERNS); SIGNAL_PEPTIDE_C_REGION (PHOBIUS); NON_CYTOPLASMIC_DOMAIN (PHOBIUS); SIGNAL_PEPTIDE (PHOBIUS); SIGNAL_PEPTIDE_N_REGION (PHOBIUS); SIGNAL_PEPTIDE_H_REGION (PHOBIUS); IPR013766 (PROSITE_PROFILES); IPR013766 (PROSITE_PROFILES); IPR013766 (PROSITE_PROFILES)…	P:GO:0045454	P:cell redox homeostasis
XP_014270846.1	LOC106677432	492	protein disulfide-isomerase A3	#04	P:GO:0045454; F:GO:0003756	P:cell redox homeostasis; F:protein disulfide isomerase activity	EC:5.3.4.1	Protein disulfide-isomerase	BAN20701.1	protein disulfide isomerase [Riptortus pedestris]	0	Insect	PR00421 (PRINTS); IPR036249 (G3DSA:3.40.30.GENE3D); IPR013766 (PFAM); IPR005792 (TIGRFAM); IPR036249 (G3DSA:3.40.30.GENE3D); IPR036249 (G3DSA:3.40.30.GENE3D); IPR005788 (TIGRFAM); PF13848 (PFAM); IPR036249 (G3DSA:3.40.30.GENE3D); PTHR18929 (PANTHER); PTHR18929:SF60 (PANTHER); IPR017937 (PROSITE_PATTERNS); IPR017937 (PROSITE_PATTERNS); SIGNAL_PEPTIDE_C_REGION (PHOBIUS); SIGNAL_PEPTIDE_H_REGION (PH…	P:GO:0045454; F:GO:0003756	P:cell redox homeostasis; F:protein disulfide isomerase activity
XP_014272751.1	LOC106678635	505	protein disulfide-isomerase isoform X1	#04	P:GO:0045454; F:GO:0003756	P:cell redox homeostasis; F:protein disulfide isomerase activity	EC:5.3.4.1	Protein disulfide-isomerase	BAN20182.1	protein disulfide isomerase [Riptortus pedestris]	0	Insect	PR00421 (PRINTS); IPR005792 (TIGRFAM); IPR013766 (PFAM); IPR036249 (G3DSA:3.40.30.GENE3D); PF13848 (PFAM); IPR036249 (G3DSA:3.40.30.GENE3D); IPR036249 (G3DSA:3.40.30.GENE3D); IPR005788 (TIGRFAM); IPR036249 (G3DSA:3.40.30.GENE3D); mobidb-lite (MOBIDB_LITE); mobidb-lite (MOBIDB_LITE); PTHR18929:SF101 (PANTHER); PTHR18929 (PANTHER); IPR017937 (PROSITE_PATTERNS); IPR017937 (PROSITE_PATTERNS); NON_CYT…	P:GO:0045454; F:GO:0003756	P:cell redox homeostasis; F:protein disulfide isomerase activity
XP_014277164.1	LOC106681393	763	dnaJ homolog subfamily C member 10-like	#04	P:GO:0045454	P:cell redox homeostasis			XP_014248269.1	dnaJ homolog subfamily C member 10-like [Cimex lectularius]	0	Insect	PR00421 (PRINTS); IPR001623 (PRINTS); IPR001623 (SMART); IPR036249 (G3DSA:3.40.30.GENE3D); IPR036249 (G3DSA:3.40.30.GENE3D); IPR036249 (G3DSA:3.40.30.GENE3D); IPR013766 (PFAM); IPR036869 (G3DSA:1.10.287.GENE3D); IPR001623 (PFAM); PTHR44340 (PANTHER); IPR017937 (PROSITE_PATTERNS); IPR017937 (PROSITE_PATTERNS); IPR018253 (PROSITE_PATTERNS); IPR017937 (PROSITE_PATTERNS); SIGNAL_PEPTIDE (PHOBIUS); SI…	P:GO:0045454	P:cell redox homeostasis
XP_014280207.1	LOC106683332	406	endoplasmic reticulum resident protein 44	#04					XP_024081117.1	endoplasmic reticulum resident protein 44 [Cimex lectularius]	0	Insect	IPR013766 (PFAM); IPR036249 (G3DSA:3.40.30.GENE3D); IPR036249 (G3DSA:3.40.30.GENE3D); PF13848 (PFAM); IPR036249 (G3DSA:3.40.30.GENE3D); PTHR46295:SF1 (PANTHER); PTHR46295 (PANTHER); IPR013766 (PROSITE_PROFILES); IPR041870 (CDD); cd02996 (CDD); SignalP-noTM (SIGNALP_EUK); IPR036249 (SUPERFAMILY); IPR036249 (SUPERFAMILY); IPR036249 (SUPERFAMILY)	no GO terms	no GO terms
XP_014281802.1	LOC106684317	391	thioredoxin domain-containing protein 5 homolog	#04	P:GO:0045454	P:cell redox homeostasis			XP_014239373.1	thioredoxin domain-containing protein 5 [Cimex lectularius]	8.00944e-144	Insect	PR00421 (PRINTS); IPR036249 (G3DSA:3.40.30.GENE3D); IPR013766 (PFAM); IPR036249 (G3DSA:3.40.30.GENE3D); PTHR45672:SF3 (PANTHER); PTHR45672:SF3 (PANTHER); PTHR45672 (PANTHER); IPR017937 (PROSITE_PATTERNS); IPR017937 (PROSITE_PATTERNS); SIGNAL_PEPTIDE_C_REGION (PHOBIUS); SIGNAL_PEPTIDE_N_REGION (PHOBIUS); NON_CYTOPLASMIC_DOMAIN (PHOBIUS); SIGNAL_PEPTIDE (PHOBIUS); SIGNAL_PEPTIDE_H_REGION (PHOBIUS);…	P:GO:0045454	P:cell redox homeostasis
XP_014285963.1	LOC106686888	426	protein disulfide-isomerase TMX3 isoform X1	#04	P:GO:0045454	P:cell redox homeostasis			BAN20763.1	protein disulfide isomerase, putative [Riptortus pedestris]	0	Insect	PR00421 (PRINTS); IPR036249 (G3DSA:3.40.30.GENE3D); PF13848 (PFAM); IPR013766 (PFAM); PTHR46426 (PANTHER); IPR017937 (PROSITE_PATTERNS); SIGNAL_PEPTIDE_N_REGION (PHOBIUS); SIGNAL_PEPTIDE_H_REGION (PHOBIUS); SIGNAL_PEPTIDE (PHOBIUS); SIGNAL_PEPTIDE_C_REGION (PHOBIUS); NON_CYTOPLASMIC_DOMAIN (PHOBIUS); IPR013766 (PROSITE_PROFILES); SignalP-noTM (SIGNALP_EUK); IPR036249 (SUPERFAMILY)	P:GO:0045454	P:cell redox homeostasis
XP_014286089.1	LOC106686982	424	protein disulfide-isomerase A6 homolog	#04	P:GO:0045454; F:GO:0003756	P:cell redox homeostasis; F:protein disulfide isomerase activity	EC:5.3.4.1	Protein disulfide-isomerase	XP_023712658.1	protein disulfide-isomerase A6 homolog [Cryptotermes secundus]	0	Insect	PR00421 (PRINTS); IPR036249 (G3DSA:3.40.30.GENE3D); IPR005788 (TIGRFAM); IPR013766 (PFAM); mobidb-lite (MOBIDB_LITE); PTHR45815 (PANTHER); IPR017937 (PROSITE_PATTERNS); IPR017937 (PROSITE_PATTERNS); NON_CYTOPLASMIC_DOMAIN (PHOBIUS); SIGNAL_PEPTIDE_N_REGION (PHOBIUS); SIGNAL_PEPTIDE_H_REGION (PHOBIUS); SIGNAL_PEPTIDE_C_REGION (PHOBIUS); SIGNAL_PEPTIDE (PHOBIUS); IPR013766 (PROSITE_PROFILES); IPR01…	P:GO:0045454; F:GO:0003756	P:cell redox homeostasis; F:protein disulfide isomerase activity
XP_014274569.1	LOC106679755	535	pancreatic lipase-related protein 2-like	#05	P:GO:0006629; F:GO:0004806; F:GO:0005515	P:lipid metabolic process; F:triglyceride lipase activity; F:protein binding	EC:3.1.1.1; EC:3.1.1.3	Carboxylesterase; Triacylglycerol lipase	KAE9422453.1	hypothetical protein GE061_00036 [Apolygus lucorum]	0	Insect	IPR000734 (PRINTS); IPR002331 (PRINTS); G3DSA:2.60.60.20 (GENE3D); IPR029058 (G3DSA:3.40.50.GENE3D); IPR016272 (PIRSF); IPR013818 (PFAM); PTHR11610:SF147 (PANTHER); IPR000734 (PANTHER); SIGNAL_PEPTIDE (PHOBIUS); SIGNAL_PEPTIDE_H_REGION (PHOBIUS); NON_CYTOPLASMIC_DOMAIN (PHOBIUS); SIGNAL_PEPTIDE_N_REGION (PHOBIUS); SIGNAL_PEPTIDE_C_REGION (PHOBIUS); IPR033906 (CDD); SignalP-noTM (SIGNALP_EUK); IPR…	P:GO:0006629; F:GO:0004806; F:GO:0005515; F:GO:0052689	P:lipid metabolic process; F:triglyceride lipase activity; F:protein binding; F:carboxylic ester hydrolase activity
XP_014275626.1	LOC106680426	321	pancreatic lipase-related protein 2-like	#05	P:GO:0006629; F:GO:0004806	P:lipid metabolic process; F:triglyceride lipase activity	EC:3.1.1.1; EC:3.1.1.3	Carboxylesterase; Triacylglycerol lipase	QHB21609.1	venom lipase 1 [Platymeris rhadamanthus]	2.85399e-77	Insect	IPR000734 (PRINTS); IPR029058 (G3DSA:3.40.50.GENE3D); IPR013818 (PFAM); IPR000734 (PANTHER); SIGNAL_PEPTIDE (PHOBIUS); NON_CYTOPLASMIC_DOMAIN (PHOBIUS); SIGNAL_PEPTIDE_N_REGION (PHOBIUS); SIGNAL_PEPTIDE_C_REGION (PHOBIUS); SIGNAL_PEPTIDE_H_REGION (PHOBIUS); IPR033906 (CDD); SignalP-noTM (SIGNALP_EUK); SignalP-noTM (SIGNALP_GRAM_NEGATIVE); SignalP-TM (SIGNALP_GRAM_POSITIVE); IPR029058 (SUPERFAMILY)	P:GO:0006629; F:GO:0004806	P:lipid metabolic process; F:triglyceride lipase activity
XP_014275627.1	LOC106680428	327	lipase member H-like	#05	P:GO:0006629; F:GO:0004806	P:lipid metabolic process; F:triglyceride lipase activity	EC:3.1.1.1; EC:3.1.1.3	Carboxylesterase; Triacylglycerol lipase	AQM58351.1	venom lipase-like protein 1 [Pristhesancus plagipennis]	9.2644e-85	Insect	IPR000734 (PRINTS); IPR013818 (PFAM); IPR029058 (G3DSA:3.40.50.GENE3D); IPR000734 (PANTHER); NON_CYTOPLASMIC_DOMAIN (PHOBIUS); SIGNAL_PEPTIDE (PHOBIUS); SIGNAL_PEPTIDE_C_REGION (PHOBIUS); SIGNAL_PEPTIDE_H_REGION (PHOBIUS); SIGNAL_PEPTIDE_N_REGION (PHOBIUS); IPR033906 (CDD); SignalP-TM (SIGNALP_GRAM_POSITIVE); SignalP-noTM (SIGNALP_EUK); IPR029058 (SUPERFAMILY)	P:GO:0006629; F:GO:0004806	P:lipid metabolic process; F:triglyceride lipase activity
XP_014275629.1	LOC106680430	329	pancreatic triacylglycerol lipase isoform X1	#05	P:GO:0006629; F:GO:0004806; F:GO:0008970	P:lipid metabolic process; F:triglyceride lipase activity; F:phospholipase A1 activity	EC:3.1.1.32; EC:3.1.1.1; EC:3.1.1.3	Phospholipase A(1); Carboxylesterase; Triacylglycerol lipase	QHB21609.1	venom lipase 1 [Platymeris rhadamanthus]	9.4406e-81	Insect	IPR000734 (PRINTS); IPR002334 (PRINTS); IPR029058 (G3DSA:3.40.50.GENE3D); IPR013818 (PFAM); IPR000734 (PANTHER); SIGNAL_PEPTIDE_C_REGION (PHOBIUS); SIGNAL_PEPTIDE_N_REGION (PHOBIUS); SIGNAL_PEPTIDE (PHOBIUS); NON_CYTOPLASMIC_DOMAIN (PHOBIUS); SIGNAL_PEPTIDE_H_REGION (PHOBIUS); IPR033906 (CDD); SignalP-noTM (SIGNALP_EUK); SignalP-TM (SIGNALP_GRAM_POSITIVE); SignalP-noTM (SIGNALP_GRAM_NEGATIVE); IP…	P:GO:0006629; F:GO:0004806; F:GO:0008970	P:lipid metabolic process; F:triglyceride lipase activity; F:phospholipase A1 activity
XP_014275646.1	LOC106680441	327	pancreatic triacylglycerol lipase	#05	P:GO:0006629; F:GO:0004806	P:lipid metabolic process; F:triglyceride lipase activity	EC:3.1.1.1; EC:3.1.1.3	Carboxylesterase; Triacylglycerol lipase	BAN20541.1	lipase [Riptortus pedestris]	7.34052e-92	Insect	IPR000734 (PRINTS); IPR029058 (G3DSA:3.40.50.GENE3D); IPR013818 (PFAM); IPR000734 (PANTHER); NON_CYTOPLASMIC_DOMAIN (PHOBIUS); SIGNAL_PEPTIDE_H_REGION (PHOBIUS); SIGNAL_PEPTIDE_C_REGION (PHOBIUS); SIGNAL_PEPTIDE_N_REGION (PHOBIUS); SIGNAL_PEPTIDE (PHOBIUS); IPR033906 (CDD); SignalP-noTM (SIGNALP_EUK); IPR029058 (SUPERFAMILY)	P:GO:0006629; F:GO:0004806	P:lipid metabolic process; F:triglyceride lipase activity
XP_014275654.1	LOC106680447	335	pancreatic triacylglycerol lipase-like	#05	P:GO:0006629; F:GO:0004806	P:lipid metabolic process; F:triglyceride lipase activity	EC:3.1.1.1; EC:3.1.1.3	Carboxylesterase; Triacylglycerol lipase	BAN20541.1	lipase [Riptortus pedestris]	9.96408e-95	Insect	IPR000734 (PRINTS); IPR029058 (G3DSA:3.40.50.GENE3D); IPR013818 (PFAM); IPR000734 (PANTHER); SIGNAL_PEPTIDE_N_REGION (PHOBIUS); SIGNAL_PEPTIDE_H_REGION (PHOBIUS); SIGNAL_PEPTIDE (PHOBIUS); NON_CYTOPLASMIC_DOMAIN (PHOBIUS); SIGNAL_PEPTIDE_C_REGION (PHOBIUS); IPR033906 (CDD); SignalP-noTM (SIGNALP_EUK); IPR029058 (SUPERFAMILY)	P:GO:0006629; F:GO:0004806	P:lipid metabolic process; F:triglyceride lipase activity
XP_014292724.1	LOC106691461	528	pancreatic triacylglycerol lipase	#05	P:GO:0006629; F:GO:0004806; F:GO:0005515	P:lipid metabolic process; F:triglyceride lipase activity; F:protein binding	EC:3.1.1.1; EC:3.1.1.3	Carboxylesterase; Triacylglycerol lipase	XP_014250880.1	pancreatic triacylglycerol lipase-like [Cimex lectularius]	0	Insect	IPR000734 (PRINTS); IPR002331 (PRINTS); IPR016272 (PIRSF); IPR029058 (G3DSA:3.40.50.GENE3D); G3DSA:2.60.60.20 (GENE3D); IPR013818 (PFAM); IPR000734 (PANTHER); PTHR11610:SF158 (PANTHER); NON_CYTOPLASMIC_DOMAIN (PHOBIUS); SIGNAL_PEPTIDE (PHOBIUS); SIGNAL_PEPTIDE_C_REGION (PHOBIUS); SIGNAL_PEPTIDE_H_REGION (PHOBIUS); SIGNAL_PEPTIDE_N_REGION (PHOBIUS); IPR033906 (CDD); SignalP-noTM (SIGNALP_EUK); IPR…	P:GO:0006629; F:GO:0004806; F:GO:0005515; F:GO:0052689	P:lipid metabolic process; F:triglyceride lipase activity; F:protein binding; F:carboxylic ester hydrolase activity
XP_014294181.1	LOC106692640	764	pancreatic triacylglycerol lipase	#05	P:GO:0006629; F:GO:0004806	P:lipid metabolic process; F:triglyceride lipase activity	EC:3.1.1.1; EC:3.1.1.3	Carboxylesterase; Triacylglycerol lipase	XP_014250894.1	inactive pancreatic lipase-related protein 1-like [Cimex lectularius]	0	Insect	IPR000734 (PRINTS); IPR013818 (PFAM); IPR029058 (G3DSA:3.40.50.GENE3D); PTHR11610:SF157 (PANTHER); IPR000734 (PANTHER); IPR033906 (CDD); SignalP-noTM (SIGNALP_EUK); IPR029058 (SUPERFAMILY)	P:GO:0006629; F:GO:0004806	P:lipid metabolic process; F:triglyceride lipase activity
XP_014278765.1	LOC106682432	799	putative cysteine proteinase CG12163 isoform X1	#06	P:GO:0006508; F:GO:0004869; F:GO:0008234	P:proteolysis; F:cysteine-type endopeptidase inhibitor activity; F:cysteine-type peptidase activity			BAF94154.1	cathepsin F-like cysteine protease [Plautia stali]	0	Insect	IPR000668 (PRINTS); IPR000668 (SMART); IPR013201 (SMART); IPR000010 (SMART); G3DSA:3.90.70.10 (GENE3D); IPR000010 (PFAM); G3DSA:3.10.450.10 (GENE3D); G3DSA:3.10.450.10 (GENE3D); IPR000668 (PFAM); G3DSA:3.10.450.10 (GENE3D); IPR013201 (PFAM); PTHR12411 (PANTHER); PTHR12411:SF316 (PANTHER); IPR000169 (PROSITE_PATTERNS); IPR025661 (PROSITE_PATTERNS); IPR025660 (PROSITE_PATTERNS); SIGNAL_PEPTIDE_H_RE…	P:GO:0006508; F:GO:0004869; F:GO:0008234	P:proteolysis; F:cysteine-type endopeptidase inhibitor activity; F:cysteine-type peptidase activity
XP_014279027.1	LOC106682597	334	cathepsin L1	#06	P:GO:0006508; F:GO:0008234	P:proteolysis; F:cysteine-type peptidase activity			BAF94152.1	cathepsin L-like cysteine protease 2 [Plautia stali]	0	Insect	IPR000668 (PRINTS); IPR000668 (SMART); IPR013201 (SMART); IPR013201 (PFAM); IPR000668 (PFAM); G3DSA:3.90.70.10 (GENE3D); PTHR12411 (PANTHER); PTHR12411:SF631 (PANTHER); IPR025660 (PROSITE_PATTERNS); IPR000169 (PROSITE_PATTERNS); IPR025661 (PROSITE_PATTERNS); SIGNAL_PEPTIDE_C_REGION (PHOBIUS); NON_CYTOPLASMIC_DOMAIN (PHOBIUS); SIGNAL_PEPTIDE (PHOBIUS); SIGNAL_PEPTIDE_H_REGION (PHOBIUS); SIGNAL_PEP…	P:GO:0006508; F:GO:0008234	P:proteolysis; F:cysteine-type peptidase activity
XP_014282138.1	LOC106684521	399	cathepsin L1	#06	P:GO:0006508; F:GO:0008234	P:proteolysis; F:cysteine-type peptidase activity			BAF94151.1	cathepsin L-like cysteine protease 1 [Plautia stali]	0	Insect	IPR000668 (PRINTS); IPR000668 (SMART); IPR013201 (SMART); G3DSA:3.90.70.10 (GENE3D); IPR000668 (PFAM); IPR013201 (PFAM); mobidb-lite (MOBIDB_LITE); mobidb-lite (MOBIDB_LITE); mobidb-lite (MOBIDB_LITE); PTHR12411 (PANTHER); PTHR12411:SF631 (PANTHER); IPR025661 (PROSITE_PATTERNS); IPR000169 (PROSITE_PATTERNS); IPR025660 (PROSITE_PATTERNS); SIGNAL_PEPTIDE_C_REGION (PHOBIUS); NON_CYTOPLASMIC_DOMAIN (…	P:GO:0006508; F:GO:0008234	P:proteolysis; F:cysteine-type peptidase activity
XP_014283673.1	LOC106685481	552	digestive cysteine proteinase 1	#06	P:GO:0006508; F:GO:0008234	P:proteolysis; F:cysteine-type peptidase activity			BAF94153.1	26,29 kDa proteinase-like cysteine protease [Plautia stali]	0	Insect	IPR000668 (PRINTS); IPR000668 (SMART); IPR013201 (SMART); IPR000668 (PFAM); G3DSA:3.90.70.10 (GENE3D); IPR013201 (PFAM); PTHR12411 (PANTHER); PTHR12411:SF575 (PANTHER); IPR025661 (PROSITE_PATTERNS); IPR000169 (PROSITE_PATTERNS); IPR025660 (PROSITE_PATTERNS); NON_CYTOPLASMIC_DOMAIN (PHOBIUS); SIGNAL_PEPTIDE (PHOBIUS); SIGNAL_PEPTIDE_N_REGION (PHOBIUS); SIGNAL_PEPTIDE_H_REGION (PHOBIUS); SIGNAL_PEP…	P:GO:0006508; F:GO:0008234	P:proteolysis; F:cysteine-type peptidase activity
XP_014290885.1	LOC106690036	335	cathepsin B	#06	P:GO:0006508; P:GO:0050790; F:GO:0004197	P:proteolysis; P:regulation of catalytic activity; F:cysteine-type endopeptidase activity	EC:3.4.22	Acting on peptide bonds (peptidases)	ATU82521.1	venom C1A protease 3 [Lethocerus distinctifemur]	1.20213e-154	Insect	IPR000668 (PRINTS); IPR000668 (SMART); IPR000668 (PFAM); G3DSA:3.90.70.10 (GENE3D); IPR012599 (PFAM); PTHR12411 (PANTHER); PTHR12411:SF606 (PANTHER); IPR000169 (PROSITE_PATTERNS); IPR025660 (PROSITE_PATTERNS); SIGNAL_PEPTIDE_C_REGION (PHOBIUS); NON_CYTOPLASMIC_DOMAIN (PHOBIUS); SIGNAL_PEPTIDE (PHOBIUS); SIGNAL_PEPTIDE_N_REGION (PHOBIUS); SIGNAL_PEPTIDE_H_REGION (PHOBIUS); cd02620 (CDD); SignalP-n…	P:GO:0006508; P:GO:0050790; F:GO:0004197; F:GO:0008234	P:proteolysis; P:regulation of catalytic activity; F:cysteine-type endopeptidase activity; F:cysteine-type peptidase activity
XP_014292127.1	LOC106691005	330	cathepsin L1-like	#06	P:GO:0006508; F:GO:0008234	P:proteolysis; F:cysteine-type peptidase activity			XP_012280998.1	cathepsin L [Orussus abietinus]	5.06317e-117	Insect	IPR000668 (PRINTS); IPR000668 (SMART); IPR013201 (SMART); G3DSA:3.90.70.10 (GENE3D); IPR013201 (PFAM); IPR000668 (PFAM); PTHR12411 (PANTHER); PTHR12411:SF525 (PANTHER); IPR025661 (PROSITE_PATTERNS); IPR025660 (PROSITE_PATTERNS); SIGNAL_PEPTIDE_C_REGION (PHOBIUS); SIGNAL_PEPTIDE_H_REGION (PHOBIUS); SIGNAL_PEPTIDE (PHOBIUS); NON_CYTOPLASMIC_DOMAIN (PHOBIUS); SIGNAL_PEPTIDE_N_REGION (PHOBIUS); IPR03…	P:GO:0006508; F:GO:0008234	P:proteolysis; F:cysteine-type peptidase activity
XP_014294340.1	LOC106692738	469	tubulointerstitial nephritis antigen-like	#06	P:GO:0006508; F:GO:0008234	P:proteolysis; F:cysteine-type peptidase activity			XP_015906714.1	tubulointerstitial nephritis antigen-like isoform X1 [Parasteatoda tepidariorum]	1.16628e-89	Arthropoda	IPR000668 (SMART); G3DSA:3.90.70.10 (GENE3D); IPR000668 (PFAM); PTHR12411 (PANTHER); IPR033164 (PTHR12411:PANTHER); IPR025661 (PROSITE_PATTERNS); SIGNAL_PEPTIDE_H_REGION (PHOBIUS); SIGNAL_PEPTIDE_C_REGION (PHOBIUS); NON_CYTOPLASMIC_DOMAIN (PHOBIUS); SIGNAL_PEPTIDE (PHOBIUS); SIGNAL_PEPTIDE_N_REGION (PHOBIUS); IPR001212 (PROSITE_PROFILES); SignalP-noTM (SIGNALP_EUK); IPR038765 (SUPERFAMILY)	P:GO:0006508; F:GO:0008234	P:proteolysis; F:cysteine-type peptidase activity
XP_024215294.1	LOC106688843	768	LOW QUALITY PROTEIN: uncharacterized protein LOC106688843	#06	P:GO:0006508; P:GO:0050790; F:GO:0004197	P:proteolysis; P:regulation of catalytic activity; F:cysteine-type endopeptidase activity	EC:3.4.22	Acting on peptide bonds (peptidases)	BAN21462.1	cathepsin B, partial [Riptortus pedestris]	1.88478e-148	Insect	IPR000668 (PRINTS); IPR000668 (SMART); IPR012599 (PFAM); IPR000668 (PFAM); G3DSA:3.90.70.10 (GENE3D); PTHR12411:SF606 (PANTHER); PTHR12411 (PANTHER); PTHR12411 (PANTHER); IPR025660 (PROSITE_PATTERNS); IPR025660 (PROSITE_PATTERNS); IPR000169 (PROSITE_PATTERNS); IPR000169 (PROSITE_PATTERNS); SIGNAL_PEPTIDE_C_REGION (PHOBIUS); SIGNAL_PEPTIDE (PHOBIUS); NON_CYTOPLASMIC_DOMAIN (PHOBIUS); SIGNAL_PEPTID…	P:GO:0006508; P:GO:0050790; F:GO:0004197; F:GO:0008234	P:proteolysis; P:regulation of catalytic activity; F:cysteine-type endopeptidase activity; F:cysteine-type peptidase activity
XP_014271683.1	LOC106677968	249	protein takeout-like	#07					KAE9428454.1	hypothetical protein GE061_05632 [Apolygus lucorum]	1.23024e-61	Insect	IPR010562 (SMART); IPR038606 (G3DSA:3.15.10.GENE3D); IPR010562 (PFAM); PTHR11008:SF36 (PANTHER); PTHR11008 (PANTHER); SIGNAL_PEPTIDE_C_REGION (PHOBIUS); SIGNAL_PEPTIDE (PHOBIUS); NON_CYTOPLASMIC_DOMAIN (PHOBIUS); SIGNAL_PEPTIDE_N_REGION (PHOBIUS); SIGNAL_PEPTIDE_H_REGION (PHOBIUS); SignalP-noTM (SIGNALP_EUK); SignalP-TM (SIGNALP_GRAM_POSITIVE)	no GO terms	no GO terms
XP_014279536.1	LOC106682913	245	protein takeout-like	#07									IPR010562 (SMART); IPR010562 (PFAM); IPR038606 (G3DSA:3.15.10.GENE3D); PTHR11008 (PANTHER); PTHR11008:SF32 (PANTHER); SIGNAL_PEPTIDE_C_REGION (PHOBIUS); SIGNAL_PEPTIDE_N_REGION (PHOBIUS); SIGNAL_PEPTIDE_H_REGION (PHOBIUS); SIGNAL_PEPTIDE (PHOBIUS); NON_CYTOPLASMIC_DOMAIN (PHOBIUS); SignalP-TM (SIGNALP_GRAM_POSITIVE); SignalP-noTM (SIGNALP_EUK); SignalP-noTM (SIGNALP_GRAM_NEGATIVE)	no GO terms	no GO terms
XP_014280225.1	LOC106683342	249	protein takeout	#07					BAN20955.1	conserved hypothetical protein [Riptortus pedestris]	6.71961e-130	Insect	IPR010562 (SMART); IPR010562 (PFAM); IPR038606 (G3DSA:3.15.10.GENE3D); PTHR11008:SF32 (PANTHER); PTHR11008 (PANTHER); SIGNAL_PEPTIDE (PHOBIUS); SIGNAL_PEPTIDE_H_REGION (PHOBIUS); SIGNAL_PEPTIDE_N_REGION (PHOBIUS); SIGNAL_PEPTIDE_C_REGION (PHOBIUS); NON_CYTOPLASMIC_DOMAIN (PHOBIUS); SignalP-noTM (SIGNALP_EUK)	no GO terms	no GO terms
XP_014281166.1	LOC106683918	265	uncharacterized protein LOC106683918	#07					XP_014246049.1	uncharacterized protein LOC106664645 [Cimex lectularius]	2.69123e-100	Insect	IPR010562 (SMART); IPR038606 (G3DSA:3.15.10.GENE3D); IPR010562 (PFAM); PTHR11008 (PANTHER); PTHR11008:SF18 (PANTHER); NON_CYTOPLASMIC_DOMAIN (PHOBIUS); SIGNAL_PEPTIDE (PHOBIUS); SIGNAL_PEPTIDE_H_REGION (PHOBIUS); SIGNAL_PEPTIDE_C_REGION (PHOBIUS); SIGNAL_PEPTIDE_N_REGION (PHOBIUS); SignalP-noTM (SIGNALP_EUK); SignalP-noTM (SIGNALP_GRAM_NEGATIVE); SignalP-TM (SIGNALP_GRAM_POSITIVE); TMhelix (TMHMM)	no GO terms	no GO terms
XP_014289105.1	LOC106688918	250	circadian clock-controlled protein-like	#07					XP_014245484.1	circadian clock-controlled protein-like isoform X2 [Cimex lectularius]	2.53791e-121	Insect	IPR010562 (SMART); IPR010562 (PFAM); IPR038606 (G3DSA:3.15.10.GENE3D); PTHR11008 (PANTHER); PTHR11008:SF36 (PANTHER); SIGNAL_PEPTIDE_N_REGION (PHOBIUS); SIGNAL_PEPTIDE_C_REGION (PHOBIUS); SIGNAL_PEPTIDE_H_REGION (PHOBIUS); NON_CYTOPLASMIC_DOMAIN (PHOBIUS); SIGNAL_PEPTIDE (PHOBIUS); SignalP-noTM (SIGNALP_EUK)	no GO terms	no GO terms
XP_014289106.1	LOC106688919	253	protein takeout	#07					XP_014245487.1	protein takeout-like [Cimex lectularius]	6.08755e-146	Insect	IPR010562 (SMART); IPR038606 (G3DSA:3.15.10.GENE3D); IPR010562 (PFAM); PTHR11008:SF33 (PANTHER); PTHR11008 (PANTHER); SIGNAL_PEPTIDE_N_REGION (PHOBIUS); NON_CYTOPLASMIC_DOMAIN (PHOBIUS); SIGNAL_PEPTIDE_C_REGION (PHOBIUS); SIGNAL_PEPTIDE_H_REGION (PHOBIUS); SIGNAL_PEPTIDE (PHOBIUS); SignalP-noTM (SIGNALP_EUK)	no GO terms	no GO terms
XP_024215592.1	LOC106688916	244	protein takeout-like	#07					XP_015173973.1	PREDICTED: circadian clock-controlled protein-like [Polistes dominula]	9.09356e-52	Insect	IPR010562 (SMART); IPR010562 (PFAM); IPR038606 (G3DSA:3.15.10.GENE3D); PTHR11008:SF14 (PANTHER); PTHR11008 (PANTHER); SIGNAL_PEPTIDE_C_REGION (PHOBIUS); SIGNAL_PEPTIDE (PHOBIUS); SIGNAL_PEPTIDE_N_REGION (PHOBIUS); SIGNAL_PEPTIDE_H_REGION (PHOBIUS); NON_CYTOPLASMIC_DOMAIN (PHOBIUS); SignalP-noTM (SIGNALP_EUK); SignalP-noTM (SIGNALP_GRAM_NEGATIVE); SignalP-TM (SIGNALP_GRAM_POSITIVE)	no GO terms	no GO terms
XP_014272999.1	LOC106678767	130	D-galactoside-specific lectin-like	#08	F:GO:0030246	F:carbohydrate binding			XP_031596460.1	rhamnose-binding lectin-like [Oreochromis aureus]	1.02956e-18	Chordate	IPR043159 (G3DSA:2.60.120.GENE3D); IPR000922 (PFAM); PTHR46780 (PANTHER); PTHR46780:SF8 (PANTHER); SIGNAL_PEPTIDE_C_REGION (PHOBIUS); SIGNAL_PEPTIDE_N_REGION (PHOBIUS); NON_CYTOPLASMIC_DOMAIN (PHOBIUS); SIGNAL_PEPTIDE_H_REGION (PHOBIUS); SIGNAL_PEPTIDE (PHOBIUS); IPR000922 (PROSITE_PROFILES); SignalP-TM (SIGNALP_GRAM_POSITIVE); SignalP-noTM (SIGNALP_EUK); SignalP-noTM (SIGNALP_GRAM_NEGATIVE)	F:GO:0030246	F:carbohydrate binding
XP_014273004.1	LOC106678773	137	L-rhamnose-binding lectin ELEL-1-like	#08	F:GO:0030246	F:carbohydrate binding			XP_033105774.1	uncharacterized protein LOC117108037 [Anneissia japonica]	5.56144e-18	Echinodermata	IPR043159 (G3DSA:2.60.120.GENE3D); IPR000922 (PFAM); PTHR46780 (PANTHER); PTHR46780:SF8 (PANTHER); SIGNAL_PEPTIDE_C_REGION (PHOBIUS); SIGNAL_PEPTIDE_N_REGION (PHOBIUS); SIGNAL_PEPTIDE (PHOBIUS); NON_CYTOPLASMIC_DOMAIN (PHOBIUS); SIGNAL_PEPTIDE_H_REGION (PHOBIUS); IPR000922 (PROSITE_PROFILES); SignalP-noTM (SIGNALP_GRAM_NEGATIVE); SignalP-noTM (SIGNALP_EUK)	F:GO:0030246	F:carbohydrate binding
XP_014273974.1	LOC106679364	769	proteoglycan 4-like isoform X2	#08	F:GO:0030246	F:carbohydrate binding			XP_015768388.1	PREDICTED: oncoprotein-induced transcript 3 protein-like isoform X2 [Acropora digitifera]	1.78681e-38	Cnidaria	IPR000922 (PFAM); IPR043159 (G3DSA:2.60.120.GENE3D); mobidb-lite (MOBIDB_LITE); mobidb-lite (MOBIDB_LITE); mobidb-lite (MOBIDB_LITE); mobidb-lite (MOBIDB_LITE); mobidb-lite (MOBIDB_LITE); mobidb-lite (MOBIDB_LITE); mobidb-lite (MOBIDB_LITE); mobidb-lite (MOBIDB_LITE); PTHR46780 (PANTHER); PTHR46780:SF8 (PANTHER); PTHR46780:SF8 (PANTHER); SIGNAL_PEPTIDE_C_REGION (PHOBIUS); SIGNAL_PEPTIDE (PHOBIUS)…	F:GO:0030246	F:carbohydrate binding
XP_014280986.1	LOC106683804	451	rhamnose-binding lectin-like	#08	F:GO:0030246	F:carbohydrate binding			XP_022311557.1	neurogenic locus notch homolog protein 2-like [Crassostrea virginica]	4.7267e-08	Mollusca	IPR043159 (G3DSA:2.60.120.GENE3D); IPR013783 (G3DSA:2.60.40.GENE3D); IPR000922 (PFAM); PTHR23192 (PANTHER); PTHR23192 (PANTHER); PTHR23192:SF74 (PANTHER); PTHR23192:SF74 (PANTHER); NON_CYTOPLASMIC_DOMAIN (PHOBIUS); SIGNAL_PEPTIDE (PHOBIUS); SIGNAL_PEPTIDE_H_REGION (PHOBIUS); SIGNAL_PEPTIDE_C_REGION (PHOBIUS); SIGNAL_PEPTIDE_N_REGION (PHOBIUS); IPR000922 (PROSITE_PROFILES); IPR000922 (PROSITE_PROF…	F:GO:0030246	F:carbohydrate binding
XP_014280987.1	LOC106683805	424	rhamnose-binding lectin	#08	F:GO:0030246	F:carbohydrate binding			XP_022311557.1	neurogenic locus notch homolog protein 2-like [Crassostrea virginica]	1.09628e-12	Mollusca	IPR000922 (PFAM); IPR043159 (G3DSA:2.60.120.GENE3D); IPR043159 (G3DSA:2.60.120.GENE3D); PTHR46780:SF8 (PANTHER); PTHR46780 (PANTHER); PTHR46780:SF8 (PANTHER); PTHR46780 (PANTHER); NON_CYTOPLASMIC_DOMAIN (PHOBIUS); SIGNAL_PEPTIDE_N_REGION (PHOBIUS); SIGNAL_PEPTIDE_C_REGION (PHOBIUS); SIGNAL_PEPTIDE (PHOBIUS); SIGNAL_PEPTIDE_H_REGION (PHOBIUS); IPR000922 (PROSITE_PROFILES); IPR000922 (PROSITE_PROFI…	F:GO:0030246	F:carbohydrate binding
XP_014290457.1	LOC106689791	362	protein eva-1 homolog C-like isoform X1	#08	F:GO:0030246	F:carbohydrate binding			XP_014251504.1	protein eva-1 homolog C isoform X5 [Cimex lectularius]	5.07687e-110	Insect	IPR000922 (PFAM); IPR043159 (G3DSA:2.60.120.GENE3D); PTHR46780:SF5 (PANTHER); PTHR46780 (PANTHER); CYTOPLASMIC_DOMAIN (PHOBIUS); SIGNAL_PEPTIDE_C_REGION (PHOBIUS); NON_CYTOPLASMIC_DOMAIN (PHOBIUS); SIGNAL_PEPTIDE (PHOBIUS); SIGNAL_PEPTIDE_N_REGION (PHOBIUS); SIGNAL_PEPTIDE_H_REGION (PHOBIUS); TRANSMEMBRANE (PHOBIUS); IPR000922 (PROSITE_PROFILES); IPR000922 (PROSITE_PROFILES); SignalP-noTM (SIGNAL…	F:GO:0030246	F:carbohydrate binding
XP_014273392.1	LOC106679003	462	probable chitinase 2	#09	P:GO:0005975; F:GO:0008061	P:carbohydrate metabolic process; F:chitin binding			AXB87806.1	chitinase 8 [Sogatella furcifera]	1.27132e-88	Insect	IPR011583 (SMART); G3DSA:3.20.20.80 (GENE3D); IPR029070 (G3DSA:3.10.50.GENE3D); IPR001223 (PFAM); mobidb-lite (MOBIDB_LITE); PTHR11177 (PANTHER); SIGNAL_PEPTIDE_C_REGION (PHOBIUS); SIGNAL_PEPTIDE_H_REGION (PHOBIUS); SIGNAL_PEPTIDE_N_REGION (PHOBIUS); TRANSMEMBRANE (PHOBIUS); SIGNAL_PEPTIDE (PHOBIUS); NON_CYTOPLASMIC_DOMAIN (PHOBIUS); CYTOPLASMIC_DOMAIN (PHOBIUS); SignalP-noTM (SIGNALP_EUK); IPR02…	P:GO:0005975; F:GO:0008061	P:carbohydrate metabolic process; F:chitin binding
XP_014275730.1	LOC106680494	436	probable chitinase 2	#09	P:GO:0005975; F:GO:0004553; F:GO:0008061	P:carbohydrate metabolic process; F:hydrolase activity, hydrolyzing O-glycosyl compounds; F:chitin binding			XP_014258890.1	probable chitinase 2 [Cimex lectularius]	0	Insect	IPR011583 (SMART); G3DSA:3.20.20.80 (GENE3D); IPR029070 (G3DSA:3.10.50.GENE3D); IPR001223 (PFAM); PTHR11177 (PANTHER); IPR001579 (PROSITE_PATTERNS); SIGNAL_PEPTIDE_N_REGION (PHOBIUS); SIGNAL_PEPTIDE_H_REGION (PHOBIUS); SIGNAL_PEPTIDE (PHOBIUS); SIGNAL_PEPTIDE_C_REGION (PHOBIUS); CYTOPLASMIC_DOMAIN (PHOBIUS); TRANSMEMBRANE (PHOBIUS); NON_CYTOPLASMIC_DOMAIN (PHOBIUS); SignalP-TM (SIGNALP_GRAM_POSIT…	P:GO:0005975; F:GO:0004553; F:GO:0008061	P:carbohydrate metabolic process; F:hydrolase activity, hydrolyzing O-glycosyl compounds; F:chitin binding
XP_014276743.1	LOC106681087	520	chitinase-3-like protein 1	#09	P:GO:0005975; F:GO:0008061	P:carbohydrate metabolic process; F:chitin binding			ROT85316.1	putative mucin-17-like [Penaeus vannamei]	2.1806e-121	Arthropoda	IPR011583 (SMART); IPR001223 (PFAM); IPR029070 (G3DSA:3.10.50.GENE3D); G3DSA:3.20.20.80 (GENE3D); PTHR11177 (PANTHER); PTHR11177:SF338 (PANTHER); SIGNAL_PEPTIDE_C_REGION (PHOBIUS); NON_CYTOPLASMIC_DOMAIN (PHOBIUS); SIGNAL_PEPTIDE_N_REGION (PHOBIUS); SIGNAL_PEPTIDE_H_REGION (PHOBIUS); SIGNAL_PEPTIDE (PHOBIUS); SignalP-noTM (SIGNALP_EUK); IPR029070 (SUPERFAMILY); IPR017853 (SUPERFAMILY)	P:GO:0005975; F:GO:0008061	P:carbohydrate metabolic process; F:chitin binding
XP_014282954.1	LOC106685015	563	endochitinase	#09	P:GO:0005975; F:GO:0004553; F:GO:0008061; C:GO:0005576	P:carbohydrate metabolic process; F:hydrolase activity, hydrolyzing O-glycosyl compounds; F:chitin binding; C:extracellular region			ANC95000.1	putative chitinase 1 [Lygus hesperus]	0	Insect	IPR002557 (SMART); IPR011583 (SMART); G3DSA:2.170.140.10 (GENE3D); IPR029070 (G3DSA:3.10.50.GENE3D); IPR002557 (PFAM); IPR001223 (PFAM); G3DSA:3.20.20.80 (GENE3D); mobidb-lite (MOBIDB_LITE); mobidb-lite (MOBIDB_LITE); PTHR11177 (PANTHER); PTHR11177:SF144 (PANTHER); IPR001579 (PROSITE_PATTERNS); SIGNAL_PEPTIDE (PHOBIUS); NON_CYTOPLASMIC_DOMAIN (PHOBIUS); SIGNAL_PEPTIDE_H_REGION (PHOBIUS); SIGNAL_P…	P:GO:0005975; F:GO:0004553; F:GO:0008061; C:GO:0005576	P:carbohydrate metabolic process; F:hydrolase activity, hydrolyzing O-glycosyl compounds; F:chitin binding; C:extracellular region
XP_024218521.1	LOC106683095	720	chitinase-like protein EN03	#09	P:GO:0005975; F:GO:0008061	P:carbohydrate metabolic process; F:chitin binding			ANC95009.1	putative imaginal disc growth factor [Lygus hesperus]	3.04426e-157	Insect	IPR011583 (SMART); IPR001223 (PFAM); G3DSA:3.20.20.80 (GENE3D); IPR029070 (G3DSA:3.10.50.GENE3D); IPR001223 (PFAM); IPR015520 (PTHR11177:PANTHER); IPR015520 (PTHR11177:PANTHER); PTHR11177 (PANTHER); PTHR11177 (PANTHER); NON_CYTOPLASMIC_DOMAIN (PHOBIUS); SIGNAL_PEPTIDE (PHOBIUS); SIGNAL_PEPTIDE_H_REGION (PHOBIUS); SIGNAL_PEPTIDE_N_REGION (PHOBIUS); SIGNAL_PEPTIDE_C_REGION (PHOBIUS); SignalP-noTM (…	P:GO:0005975; F:GO:0008061	P:carbohydrate metabolic process; F:chitin binding
XP_024219260.1	LOC106683091	561	chitinase-like protein EN03	#09	P:GO:0005975; F:GO:0008061	P:carbohydrate metabolic process; F:chitin binding			ATU82745.1	secreted Chitinase-like protein [Pristhesancus plagipennis]	0	Insect	IPR011583 (SMART); IPR001223 (PFAM); G3DSA:3.20.20.80 (GENE3D); IPR029070 (G3DSA:3.10.50.GENE3D); mobidb-lite (MOBIDB_LITE); mobidb-lite (MOBIDB_LITE); IPR015520 (PTHR11177:PANTHER); PTHR11177 (PANTHER); SIGNAL_PEPTIDE (PHOBIUS); NON_CYTOPLASMIC_DOMAIN (PHOBIUS); SIGNAL_PEPTIDE_C_REGION (PHOBIUS); SIGNAL_PEPTIDE_N_REGION (PHOBIUS); SIGNAL_PEPTIDE_H_REGION (PHOBIUS); SignalP-noTM (SIGNALP_EUK); Si…	P:GO:0005975; F:GO:0008061	P:carbohydrate metabolic process; F:chitin binding
XP_014270480.1	LOC106677213	1709	vitellogenin	#10	P:GO:0006869; F:GO:0005319	P:lipid transport; F:lipid transporter activity			XP_015602542.1	vitellogenin [Cephus cinctus]	0	Insect	IPR015255 (SMART); IPR001747 (SMART); IPR001846 (SMART); IPR015255 (PFAM); IPR015816 (G3DSA:2.30.230.GENE3D); IPR001846 (PFAM); IPR011030 (G3DSA:1.25.10.GENE3D); IPR001747 (PFAM); mobidb-lite (MOBIDB_LITE); mobidb-lite (MOBIDB_LITE); PTHR23345 (PANTHER); PTHR23345:SF15 (PANTHER); PTHR23345 (PANTHER); SIGNAL_PEPTIDE_H_REGION (PHOBIUS); SIGNAL_PEPTIDE_C_REGION (PHOBIUS); SIGNAL_PEPTIDE (PHOBIUS); S…	P:GO:0006869; F:GO:0005319	P:lipid transport; F:lipid transporter activity
XP_014270535.1	LOC106677246	1849	vitellogenin	#10	P:GO:0006869; F:GO:0005319	P:lipid transport; F:lipid transporter activity			BAA88076.1	vitellogenin-2 [Plautia stali]	0	Insect	IPR001846 (SMART); IPR001747 (SMART); IPR015255 (SMART); IPR015255 (PFAM); IPR015816 (G3DSA:2.30.230.GENE3D); IPR011030 (G3DSA:1.25.10.GENE3D); IPR001747 (PFAM); IPR001846 (PFAM); mobidb-lite (MOBIDB_LITE); mobidb-lite (MOBIDB_LITE); mobidb-lite (MOBIDB_LITE); mobidb-lite (MOBIDB_LITE); mobidb-lite (MOBIDB_LITE); mobidb-lite (MOBIDB_LITE); PTHR23345 (PANTHER); SIGNAL_PEPTIDE_N_REGION (PHOBIUS); S…	P:GO:0006869; F:GO:0005319	P:lipid transport; F:lipid transporter activity
XP_014270538.2	LOC106677248	3681	vitellogenin-A1	#10	P:GO:0006869; F:GO:0005319	P:lipid transport; F:lipid transporter activity			BAA88077.1	vitellogenin-3 [Plautia stali]	0	Insect	Coil (COILS); IPR001747 (SMART); IPR001846 (SMART); IPR015255 (SMART); IPR011030 (G3DSA:1.25.10.GENE3D); IPR001747 (PFAM); IPR015816 (G3DSA:2.30.230.GENE3D); IPR015255 (PFAM); IPR001846 (PFAM); mobidb-lite (MOBIDB_LITE); mobidb-lite (MOBIDB_LITE); mobidb-lite (MOBIDB_LITE); mobidb-lite (MOBIDB_LITE); mobidb-lite (MOBIDB_LITE); mobidb-lite (MOBIDB_LITE); mobidb-lite (MOBIDB_LITE); mobidb-lite (MOB…	P:GO:0006869; F:GO:0005319	P:lipid transport; F:lipid transporter activity
XP_014293026.1	LOC106691689	1857	vitellogenin-A1-like	#10	P:GO:0006869; F:GO:0005319	P:lipid transport; F:lipid transporter activity			BAA88075.1	vitellogenin-1 [Plautia stali]	0	Insect	IPR001846 (SMART); IPR015255 (SMART); IPR001747 (SMART); IPR001846 (PFAM); IPR015255 (PFAM); IPR015816 (G3DSA:2.30.230.GENE3D); IPR001747 (PFAM); IPR011030 (G3DSA:1.25.10.GENE3D); mobidb-lite (MOBIDB_LITE); mobidb-lite (MOBIDB_LITE); PTHR23345:SF15 (PANTHER); PTHR23345:SF15 (PANTHER); PTHR23345 (PANTHER); NON_CYTOPLASMIC_DOMAIN (PHOBIUS); SIGNAL_PEPTIDE_C_REGION (PHOBIUS); SIGNAL_PEPTIDE_N_REGION…	P:GO:0006869; F:GO:0005319	P:lipid transport; F:lipid transporter activity
XP_014272221.1	LOC106678299	147	uncharacterized protein LOC106678299	#11									IPR031734 (PFAM); SIGNAL_PEPTIDE_N_REGION (PHOBIUS); NON_CYTOPLASMIC_DOMAIN (PHOBIUS); SIGNAL_PEPTIDE_H_REGION (PHOBIUS); SIGNAL_PEPTIDE (PHOBIUS); SIGNAL_PEPTIDE_C_REGION (PHOBIUS); SignalP-TM (SIGNALP_GRAM_POSITIVE); SignalP-noTM (SIGNALP_EUK)	no GO terms	no GO terms
XP_014272226.1	LOC106678303	187	uncharacterized protein LOC106678303	#11					AGM32454.1	venom protein R-like protein [Coptotermes formosanus]	0.000509927	Insect	IPR031734 (PFAM); SIGNAL_PEPTIDE_C_REGION (PHOBIUS); SIGNAL_PEPTIDE (PHOBIUS); SIGNAL_PEPTIDE_N_REGION (PHOBIUS); SIGNAL_PEPTIDE_H_REGION (PHOBIUS); NON_CYTOPLASMIC_DOMAIN (PHOBIUS); PS51257 (PROSITE_PROFILES); SignalP-noTM (SIGNALP_EUK)	no GO terms	no GO terms
XP_014275401.2	LOC106680320	133	probable salivary secreted peptide	#11									IPR031734 (PFAM); IPR031734 (PANTHER); NON_CYTOPLASMIC_DOMAIN (PHOBIUS); SIGNAL_PEPTIDE_C_REGION (PHOBIUS); SIGNAL_PEPTIDE_N_REGION (PHOBIUS); SIGNAL_PEPTIDE_H_REGION (PHOBIUS); SIGNAL_PEPTIDE (PHOBIUS); SignalP-TM (SIGNALP_GRAM_POSITIVE); SignalP-noTM (SIGNALP_EUK); SignalP-noTM (SIGNALP_GRAM_NEGATIVE)	no GO terms	no GO terms
XP_014277690.1	LOC106681738	188	probable salivary secreted peptide	#11					BAN21408.1	unkown protein [Riptortus pedestris]	5.37651e-14	Insect	IPR031734 (PFAM); IPR031734 (PANTHER); SIGNAL_PEPTIDE_N_REGION (PHOBIUS); SIGNAL_PEPTIDE_C_REGION (PHOBIUS); NON_CYTOPLASMIC_DOMAIN (PHOBIUS); SIGNAL_PEPTIDE (PHOBIUS); SIGNAL_PEPTIDE_H_REGION (PHOBIUS); SignalP-TM (SIGNALP_GRAM_POSITIVE); SignalP-noTM (SIGNALP_EUK)	no GO terms	no GO terms
XP_014272699.1	LOC106678613	339	uncharacterized protein LOC106678613	#12	P:GO:0006629; F:GO:0008081	P:lipid metabolic process; F:phosphoric diester hydrolase activity			WP_054016539.1	hypothetical protein [Pseudoalteromonas sp. R3]	5.30327e-73	Bacterium	IPR017946 (G3DSA:3.20.20.GENE3D); PTHR13593:SF35 (PANTHER); PTHR13593 (PANTHER); CYTOPLASMIC_DOMAIN (PHOBIUS); NON_CYTOPLASMIC_DOMAIN (PHOBIUS); SIGNAL_PEPTIDE_H_REGION (PHOBIUS); TRANSMEMBRANE (PHOBIUS); SIGNAL_PEPTIDE_C_REGION (PHOBIUS); SIGNAL_PEPTIDE (PHOBIUS); SIGNAL_PEPTIDE_N_REGION (PHOBIUS); SignalP-noTM (SIGNALP_EUK); IPR017946 (SUPERFAMILY)	P:GO:0006629; F:GO:0008081	P:lipid metabolic process; F:phosphoric diester hydrolase activity
XP_014272702.1	LOC106678614	326	uncharacterized protein LOC106678614	#12	P:GO:0006629; F:GO:0008081	P:lipid metabolic process; F:phosphoric diester hydrolase activity			WP_069317520.1	hypothetical protein [Xenorhabdus hominickii]	1.97816e-81	Bacterium	IPR017946 (G3DSA:3.20.20.GENE3D); PTHR13593 (PANTHER); PTHR13593:SF35 (PANTHER); SIGNAL_PEPTIDE_C_REGION (PHOBIUS); SIGNAL_PEPTIDE (PHOBIUS); SIGNAL_PEPTIDE_H_REGION (PHOBIUS); SIGNAL_PEPTIDE_N_REGION (PHOBIUS); NON_CYTOPLASMIC_DOMAIN (PHOBIUS); PS51257 (PROSITE_PROFILES); SignalP-noTM (SIGNALP_GRAM_NEGATIVE); SignalP-noTM (SIGNALP_EUK); SignalP-TM (SIGNALP_GRAM_POSITIVE); IPR017946 (SUPERFAMILY)	P:GO:0006629; F:GO:0008081	P:lipid metabolic process; F:phosphoric diester hydrolase activity
XP_014286233.1	LOC106687066	343	uncharacterized protein LOC106687066	#12	P:GO:0006629; F:GO:0008081	P:lipid metabolic process; F:phosphoric diester hydrolase activity			WP_069317520.1	hypothetical protein [Xenorhabdus hominickii]	1.86551e-96	Bacterium	IPR017946 (G3DSA:3.20.20.GENE3D); PTHR13593:SF35 (PANTHER); PTHR13593 (PANTHER); SIGNAL_PEPTIDE_C_REGION (PHOBIUS); SIGNAL_PEPTIDE_H_REGION (PHOBIUS); SIGNAL_PEPTIDE_N_REGION (PHOBIUS); NON_CYTOPLASMIC_DOMAIN (PHOBIUS); SIGNAL_PEPTIDE (PHOBIUS); SignalP-noTM (SIGNALP_EUK); IPR017946 (SUPERFAMILY)	P:GO:0006629; F:GO:0008081	P:lipid metabolic process; F:phosphoric diester hydrolase activity
XP_024217793.1	LOC106686232	330	uncharacterized protein LOC106686232	#12	P:GO:0006629; F:GO:0008081	P:lipid metabolic process; F:phosphoric diester hydrolase activity			WP_138546853.1	hypothetical protein [Pseudoalteromonas rubra]	1.1878e-88	Bacterium	IPR017946 (G3DSA:3.20.20.GENE3D); PTHR13593 (PANTHER); PTHR13593:SF35 (PANTHER); SIGNAL_PEPTIDE_N_REGION (PHOBIUS); SIGNAL_PEPTIDE_C_REGION (PHOBIUS); SIGNAL_PEPTIDE_H_REGION (PHOBIUS); NON_CYTOPLASMIC_DOMAIN (PHOBIUS); SIGNAL_PEPTIDE (PHOBIUS); PS50007 (PROSITE_PROFILES); SignalP-noTM (SIGNALP_EUK); SignalP-noTM (SIGNALP_GRAM_NEGATIVE); IPR017946 (SUPERFAMILY)	P:GO:0006629; F:GO:0008081	P:lipid metabolic process; F:phosphoric diester hydrolase activity
XP_014285458.1	LOC106686586	415	neural cell adhesion molecule 2	#13	F:GO:0005515	F:protein binding			XP_022202902.1	neural cell adhesion molecule 2-like [Nilaparvata lugens]	1.20135e-69	Insect	IPR003599 (SMART); IPR003598 (SMART); IPR003961 (SMART); IPR013783 (G3DSA:2.60.40.GENE3D); PF13927 (PFAM); IPR013783 (G3DSA:2.60.40.GENE3D); IPR013783 (G3DSA:2.60.40.GENE3D); PTHR11640:SF90 (PANTHER); PTHR11640 (PANTHER); SIGNAL_PEPTIDE_C_REGION (PHOBIUS); SIGNAL_PEPTIDE_H_REGION (PHOBIUS); SIGNAL_PEPTIDE_N_REGION (PHOBIUS); NON_CYTOPLASMIC_DOMAIN (PHOBIUS); SIGNAL_PEPTIDE (PHOBIUS); IPR007110 (P…	F:GO:0005515	F:protein binding
XP_014288771.1	LOC106688706	262	neural/ectodermal development factor IMP-L2	#13					XP_018908968.1	PREDICTED: neural/ectodermal development factor IMP-L2 isoform X2 [Bemisia tabaci]	1.15266e-49	Insect	IPR003598 (SMART); IPR003599 (SMART); IPR013783 (G3DSA:2.60.40.GENE3D); PF13927 (PFAM); IPR013098 (PFAM); IPR013783 (G3DSA:2.60.40.GENE3D); PTHR12231:SF250 (PANTHER); PTHR12231 (PANTHER); SIGNAL_PEPTIDE (PHOBIUS); SIGNAL_PEPTIDE_N_REGION (PHOBIUS); NON_CYTOPLASMIC_DOMAIN (PHOBIUS); SIGNAL_PEPTIDE_C_REGION (PHOBIUS); SIGNAL_PEPTIDE_H_REGION (PHOBIUS); IPR007110 (PROSITE_PROFILES); IPR007110 (PROSI…	no GO terms	no GO terms
XP_014291894.1	LOC106690826	359	lachesin	#13					Q26474.1	RecName: Full=Lachesin; Flags: Precursor [Schistocerca americana]	0	Insect	IPR003599 (SMART); IPR003598 (SMART); PIRSF000615 (PIRSF); IPR013783 (G3DSA:2.60.40.GENE3D); PF13927 (PFAM); IPR013098 (PFAM); IPR013783 (G3DSA:2.60.40.GENE3D); IPR013783 (G3DSA:2.60.40.GENE3D); PTHR12231:SF220 (PANTHER); PTHR12231 (PANTHER); TRANSMEMBRANE (PHOBIUS); NON_CYTOPLASMIC_DOMAIN (PHOBIUS); SIGNAL_PEPTIDE_C_REGION (PHOBIUS); SIGNAL_PEPTIDE_H_REGION (PHOBIUS); SIGNAL_PEPTIDE (PHOBIUS); S…	no GO terms	no GO terms
XP_024214777.1	LOC106684256	481	protein amalgam-like isoform X2	#13	F:GO:0005515	F:protein binding			ATU83047.1	secreted hypothetical protein [Pristhesancus plagipennis]	8.21729e-101	Insect	IPR003599 (SMART); IPR003961 (SMART); IPR003598 (SMART); IPR013783 (G3DSA:2.60.40.GENE3D); IPR013783 (G3DSA:2.60.40.GENE3D); IPR013783 (G3DSA:2.60.40.GENE3D); PF13927 (PFAM); IPR013098 (PFAM); IPR013783 (G3DSA:2.60.40.GENE3D); mobidb-lite (MOBIDB_LITE); PTHR45080:SF14 (PANTHER); PTHR45080 (PANTHER); SIGNAL_PEPTIDE_H_REGION (PHOBIUS); SIGNAL_PEPTIDE_N_REGION (PHOBIUS); CYTOPLASMIC_DOMAIN (PHOBIUS)…	F:GO:0005515	F:protein binding
XP_014271738.1	LOC106677995	326	putative GPI-anchor transamidase	#14	P:GO:0006508; P:GO:0016255; F:GO:0003923; F:GO:0008233; C:GO:0042765	P:proteolysis; P:attachment of GPI anchor to protein; F:GPI-anchor transamidase activity; F:peptidase activity; C:GPI-anchor transamidase complex			CAA9999807.1	unnamed protein product [Nesidiocoris tenuis]	0	Insect	IPR001096 (PRINTS); PIRSF500138 (PIRSF); G3DSA:3.40.50.1460 (GENE3D); IPR001096 (PFAM); IPR001096 (PIRSF); IPR001096 (PANTHER); IPR028361 (PTHR12000:PANTHER); SIGNAL_PEPTIDE_C_REGION (PHOBIUS); SIGNAL_PEPTIDE (PHOBIUS); NON_CYTOPLASMIC_DOMAIN (PHOBIUS); SIGNAL_PEPTIDE_H_REGION (PHOBIUS); SIGNAL_PEPTIDE_N_REGION (PHOBIUS); SignalP-noTM (SIGNALP_EUK)	P:GO:0006508; P:GO:0016255; F:GO:0003923; F:GO:0008233; C:GO:0042765	P:proteolysis; P:attachment of GPI anchor to protein; F:GPI-anchor transamidase activity; F:peptidase activity; C:GPI-anchor transamidase complex
XP_014274694.1	LOC106679841	472	legumain-like isoform X1	#14	P:GO:0006508; F:GO:0008233	P:proteolysis; F:peptidase activity			ATU82737.1	secreted C13 protease-like protein [Pristhesancus plagipennis]	1.20875e-173	Insect	IPR001096 (PRINTS); IPR001096 (PFAM); G3DSA:3.40.50.1460 (GENE3D); IPR001096 (PIRSF); G3DSA:1.10.132.130 (GENE3D); IPR001096 (PANTHER); PTHR12000:SF3 (PANTHER); SIGNAL_PEPTIDE_C_REGION (PHOBIUS); NON_CYTOPLASMIC_DOMAIN (PHOBIUS); SIGNAL_PEPTIDE (PHOBIUS); SIGNAL_PEPTIDE_H_REGION (PHOBIUS); SIGNAL_PEPTIDE_N_REGION (PHOBIUS); SignalP-noTM (SIGNALP_EUK); SignalP-TM (SIGNALP_GRAM_POSITIVE); SignalP-n…	P:GO:0006508; F:GO:0008233	P:proteolysis; F:peptidase activity
XP_014274709.1	LOC106679851	452	legumain	#14	P:GO:0006508; F:GO:0008233	P:proteolysis; F:peptidase activity			ATU82737.1	secreted C13 protease-like protein [Pristhesancus plagipennis]	2.56955e-129	Insect	IPR001096 (PRINTS); G3DSA:1.10.132.130 (GENE3D); G3DSA:3.40.50.1460 (GENE3D); IPR001096 (PFAM); IPR001096 (PIRSF); IPR001096 (PANTHER); PTHR12000:SF3 (PANTHER); SIGNAL_PEPTIDE_N_REGION (PHOBIUS); SIGNAL_PEPTIDE (PHOBIUS); NON_CYTOPLASMIC_DOMAIN (PHOBIUS); SIGNAL_PEPTIDE_H_REGION (PHOBIUS); SIGNAL_PEPTIDE_C_REGION (PHOBIUS); PS51257 (PROSITE_PROFILES); SignalP-noTM (SIGNALP_EUK)	P:GO:0006508; F:GO:0008233	P:proteolysis; F:peptidase activity
XP_014272010.1	LOC106678159	126	ejaculatory bulb-specific protein 3-like	#15					QCZ25122.1	chemosensory protein 8 [Nezara viridula]	3.09662e-70	Insect	IPR005055 (PFAM); IPR036682 (G3DSA:1.10.2080.GENE3D); mobidb-lite (MOBIDB_LITE); IPR005055 (PANTHER); PTHR11257:SF13 (PANTHER); SIGNAL_PEPTIDE_H_REGION (PHOBIUS); SIGNAL_PEPTIDE (PHOBIUS); SIGNAL_PEPTIDE_C_REGION (PHOBIUS); SIGNAL_PEPTIDE_N_REGION (PHOBIUS); NON_CYTOPLASMIC_DOMAIN (PHOBIUS); SignalP-noTM (SIGNALP_EUK); IPR036682 (SUPERFAMILY)	no GO terms	no GO terms
XP_014276881.1	LOC106681195	109	ejaculatory bulb-specific protein 3-like	#15					QCZ25126.1	chemosensory protein 12 [Nezara viridula]	4.35298e-70	Insect	IPR005055 (PFAM); IPR036682 (G3DSA:1.10.2080.GENE3D); PTHR11257:SF11 (PANTHER); IPR005055 (PANTHER); SIGNAL_PEPTIDE_C_REGION (PHOBIUS); SIGNAL_PEPTIDE_N_REGION (PHOBIUS); SIGNAL_PEPTIDE (PHOBIUS); NON_CYTOPLASMIC_DOMAIN (PHOBIUS); SIGNAL_PEPTIDE_H_REGION (PHOBIUS); SignalP-noTM (SIGNALP_EUK); IPR036682 (SUPERFAMILY)	no GO terms	no GO terms
XP_014277118.1	LOC106681357	126	ejaculatory bulb-specific protein 3-like	#15					QCZ25119.1	chemosensory protein 5 [Nezara viridula]	2.74022e-82	Insect	IPR005055 (PFAM); IPR036682 (G3DSA:1.10.2080.GENE3D); PTHR11257:SF12 (PANTHER); IPR005055 (PANTHER); SIGNAL_PEPTIDE_H_REGION (PHOBIUS); SIGNAL_PEPTIDE (PHOBIUS); SIGNAL_PEPTIDE_C_REGION (PHOBIUS); SIGNAL_PEPTIDE_N_REGION (PHOBIUS); NON_CYTOPLASMIC_DOMAIN (PHOBIUS); SignalP-noTM (SIGNALP_EUK); SignalP-noTM (SIGNALP_GRAM_NEGATIVE); IPR036682 (SUPERFAMILY)	no GO terms	no GO terms
XP_014273739.1	LOC106679234	484	connectin	#16	F:GO:0005515	F:protein binding			XP_014242406.2	connectin-like [Cimex lectularius]	0	Insect	IPR003591 (SMART); IPR032675 (G3DSA:3.80.10.GENE3D); IPR032675 (G3DSA:3.80.10.GENE3D); IPR001611 (PFAM); PTHR24367 (PANTHER); TRANSMEMBRANE (PHOBIUS); SIGNAL_PEPTIDE_N_REGION (PHOBIUS); SIGNAL_PEPTIDE_H_REGION (PHOBIUS); CYTOPLASMIC_DOMAIN (PHOBIUS); SIGNAL_PEPTIDE (PHOBIUS); SIGNAL_PEPTIDE_C_REGION (PHOBIUS); NON_CYTOPLASMIC_DOMAIN (PHOBIUS); SignalP-TM (SIGNALP_GRAM_POSITIVE); SignalP-noTM (SIG…	F:GO:0005515	F:protein binding
XP_014287135.1	LOC106687647	1061	insulin-like growth factor-binding protein complex acid labile subunit	#16	F:GO:0005515	F:protein binding			XP_014245889.1	protein artichoke-like [Cimex lectularius]	0	Insect	PR00019 (PRINTS); IPR000483 (SMART); SM00365 (SMART); SM00364 (SMART); IPR003591 (SMART); IPR032675 (G3DSA:3.80.10.GENE3D); IPR032675 (G3DSA:3.80.10.GENE3D); IPR032675 (G3DSA:3.80.10.GENE3D); IPR032675 (G3DSA:3.80.10.GENE3D); IPR001611 (PFAM); IPR001611 (PFAM); IPR032675 (G3DSA:3.80.10.GENE3D); IPR032675 (G3DSA:3.80.10.GENE3D); IPR032675 (G3DSA:3.80.10.GENE3D); PTHR24366:SF59 (PANTHER); PTHR24366…	F:GO:0005515	F:protein binding
XP_014294079.1	LOC106692548	1256	protein artichoke	#16	F:GO:0005515	F:protein binding			XP_014245770.1	chaoptin-like [Cimex lectularius]	0	Insect	PR00019 (PRINTS); SM00364 (SMART); SM00365 (SMART); IPR003591 (SMART); IPR032675 (G3DSA:3.80.10.GENE3D); IPR032675 (G3DSA:3.80.10.GENE3D); IPR032675 (G3DSA:3.80.10.GENE3D); IPR032675 (G3DSA:3.80.10.GENE3D); IPR001611 (PFAM); IPR032675 (G3DSA:3.80.10.GENE3D); IPR032675 (G3DSA:3.80.10.GENE3D); IPR032675 (G3DSA:3.80.10.GENE3D); IPR032675 (G3DSA:3.80.10.GENE3D); IPR001611 (PFAM); PTHR45712:SF22 (PANT…	F:GO:0005515	F:protein binding
XP_014277798.1	LOC106681802	470	uncharacterized protein LOC106681802	#17	F:GO:0005515	F:protein binding			XP_017850536.1	putative vitellogenin receptor [Drosophila busckii]	1.76443e-18	Insect	IPR002172 (PRINTS); IPR002172 (SMART); IPR002172 (PFAM); IPR036055 (G3DSA:4.10.400.GENE3D); IPR036055 (G3DSA:4.10.400.GENE3D); IPR036055 (G3DSA:4.10.400.GENE3D); PTHR24270 (PANTHER); IPR023415 (PROSITE_PATTERNS); IPR023415 (PROSITE_PATTERNS); SIGNAL_PEPTIDE_H_REGION (PHOBIUS); NON_CYTOPLASMIC_DOMAIN (PHOBIUS); SIGNAL_PEPTIDE_C_REGION (PHOBIUS); SIGNAL_PEPTIDE (PHOBIUS); SIGNAL_PEPTIDE_N_REGION (P…	F:GO:0005515	F:protein binding
XP_014277876.2	LOC106681852	1232	uncharacterized protein LOC106681852	#17	F:GO:0005515	F:protein binding			XP_017850536.1	putative vitellogenin receptor [Drosophila busckii]	1.59403e-15	Insect	IPR002172 (PRINTS); IPR002172 (SMART); IPR036055 (G3DSA:4.10.400.GENE3D); IPR036055 (G3DSA:4.10.400.GENE3D); IPR036055 (G3DSA:4.10.400.GENE3D); IPR036055 (G3DSA:4.10.400.GENE3D); IPR036055 (G3DSA:4.10.400.GENE3D); IPR002172 (PFAM); IPR036055 (G3DSA:4.10.400.GENE3D); PTHR22722:SF4 (PANTHER); PTHR22722 (PANTHER); PTHR22722:SF4 (PANTHER); PTHR22722 (PANTHER); IPR023415 (PROSITE_PATTERNS); IPR023415 …	F:GO:0005515	F:protein binding
XP_024217226.1	LOC106681797	1785	uncharacterized protein LOC106681797	#17	F:GO:0005515	F:protein binding			BAN21519.1	unkown protein, partial [Riptortus pedestris]	1.04593e-49	Insect	IPR002172 (PRINTS); IPR002172 (SMART); IPR036055 (G3DSA:4.10.400.GENE3D); IPR036055 (G3DSA:4.10.400.GENE3D); IPR002172 (PFAM); IPR036055 (G3DSA:4.10.400.GENE3D); IPR036055 (G3DSA:4.10.400.GENE3D); IPR036055 (G3DSA:4.10.400.GENE3D); IPR036055 (G3DSA:4.10.400.GENE3D); IPR036055 (G3DSA:4.10.400.GENE3D); mobidb-lite (MOBIDB_LITE); mobidb-lite (MOBIDB_LITE); PTHR22722 (PANTHER); IPR023415 (PROSITE_PAT…	F:GO:0005515	F:protein binding
XP_014278636.1	LOC106682349	168	endocuticle structural glycoprotein SgAbd-2	#18	F:GO:0042302	F:structural constituent of cuticle			XP_026328413.1	endocuticle structural glycoprotein SgAbd-2-like [Hyposmocoma kahamanoa]	9.24487e-34	Insect	IPR000618 (PRINTS); IPR000618 (PFAM); PTHR10380:SF204 (PANTHER); PTHR10380 (PANTHER); IPR031311 (PROSITE_PATTERNS); SIGNAL_PEPTIDE (PHOBIUS); SIGNAL_PEPTIDE_N_REGION (PHOBIUS); SIGNAL_PEPTIDE_C_REGION (PHOBIUS); NON_CYTOPLASMIC_DOMAIN (PHOBIUS); SIGNAL_PEPTIDE_H_REGION (PHOBIUS); IPR000618 (PROSITE_PROFILES); SignalP-TM (SIGNALP_GRAM_POSITIVE); SignalP-noTM (SIGNALP_GRAM_NEGATIVE); SignalP-noTM (…	F:GO:0042302	F:structural constituent of cuticle
XP_014278637.1	LOC106682350	130	endocuticle structural glycoprotein SgAbd-4-like	#18	F:GO:0042302	F:structural constituent of cuticle			XP_014247075.1	endocuticle structural glycoprotein ABD-4-like [Cimex lectularius]	8.85399e-58	Insect	IPR000618 (PFAM); mobidb-lite (MOBIDB_LITE); PTHR10380 (PANTHER); PTHR10380:SF210 (PANTHER); SIGNAL_PEPTIDE_C_REGION (PHOBIUS); SIGNAL_PEPTIDE_N_REGION (PHOBIUS); SIGNAL_PEPTIDE_H_REGION (PHOBIUS); SIGNAL_PEPTIDE (PHOBIUS); NON_CYTOPLASMIC_DOMAIN (PHOBIUS); IPR000618 (PROSITE_PROFILES); SignalP-noTM (SIGNALP_EUK); SignalP-TM (SIGNALP_GRAM_POSITIVE); SignalP-noTM (SIGNALP_GRAM_NEGATIVE)	F:GO:0042302	F:structural constituent of cuticle
XP_014286799.1	LOC106687428	147	endocuticle structural glycoprotein SgAbd-8 isoform X1	#18	F:GO:0042302	F:structural constituent of cuticle			XP_014260617.1	endocuticle structural glycoprotein ABD-4-like [Cimex lectularius]	5.02642e-62	Insect	IPR000618 (PRINTS); IPR000618 (PFAM); PTHR10380:SF210 (PANTHER); PTHR10380 (PANTHER); IPR031311 (PROSITE_PATTERNS); SIGNAL_PEPTIDE_C_REGION (PHOBIUS); SIGNAL_PEPTIDE (PHOBIUS); SIGNAL_PEPTIDE_H_REGION (PHOBIUS); SIGNAL_PEPTIDE_N_REGION (PHOBIUS); NON_CYTOPLASMIC_DOMAIN (PHOBIUS); IPR000618 (PROSITE_PROFILES); SignalP-noTM (SIGNALP_EUK)	F:GO:0042302	F:structural constituent of cuticle
XP_014279956.1	LOC106683178	800	probable acid phosphatase DDB_G0284755	#19	F:GO:0003993	F:acid phosphatase activity	EC:3.1.3.2	Acid phosphatase	XP_015610426.1	prostatic acid phosphatase [Cephus cinctus]	8.79705e-116	Insect	IPR029033 (G3DSA:3.40.50.GENE3D); IPR000560 (PFAM); PTHR11567 (PANTHER); IPR029630 (PTHR11567:PANTHER); IPR029630 (PTHR11567:PANTHER); PTHR11567 (PANTHER); IPR033379 (PROSITE_PATTERNS); IPR033379 (PROSITE_PATTERNS); SIGNAL_PEPTIDE (PHOBIUS); SIGNAL_PEPTIDE_H_REGION (PHOBIUS); SIGNAL_PEPTIDE_C_REGION (PHOBIUS); NON_CYTOPLASMIC_DOMAIN (PHOBIUS); SIGNAL_PEPTIDE_N_REGION (PHOBIUS); IPR000560 (CDD); I…	F:GO:0003993	F:acid phosphatase activity
XP_014280005.1	LOC106683206	367	venom acid phosphatase Acph-1-like	#19	F:GO:0003993	F:acid phosphatase activity	EC:3.1.3.2	Acid phosphatase	AQM58349.1	venom histidine phosphatase-like protein 1 [Pristhesancus plagipennis]	9.63538e-148	Insect	IPR029033 (G3DSA:3.40.50.GENE3D); IPR000560 (PFAM); IPR029630 (PTHR11567:PANTHER); PTHR11567 (PANTHER); IPR033379 (PROSITE_PATTERNS); IPR033379 (PROSITE_PATTERNS); NON_CYTOPLASMIC_DOMAIN (PHOBIUS); SIGNAL_PEPTIDE_N_REGION (PHOBIUS); SIGNAL_PEPTIDE_C_REGION (PHOBIUS); SIGNAL_PEPTIDE (PHOBIUS); SIGNAL_PEPTIDE_H_REGION (PHOBIUS); IPR000560 (CDD); SignalP-noTM (SIGNALP_EUK); IPR029033 (SUPERFAMILY)	F:GO:0003993	F:acid phosphatase activity
XP_014287770.1	LOC106688026	408	venom acid phosphatase Acph-1-like isoform X1	#19	F:GO:0003993	F:acid phosphatase activity	EC:3.1.3.2	Acid phosphatase	XP_021243361.1	prostatic acid phosphatase-like [Numida meleagris]	5.76621e-39	Insect	IPR000560 (PFAM); IPR029033 (G3DSA:3.40.50.GENE3D); IPR029630 (PTHR11567:PANTHER); PTHR11567 (PANTHER); NON_CYTOPLASMIC_DOMAIN (PHOBIUS); SIGNAL_PEPTIDE_H_REGION (PHOBIUS); SIGNAL_PEPTIDE_C_REGION (PHOBIUS); SIGNAL_PEPTIDE_N_REGION (PHOBIUS); SIGNAL_PEPTIDE (PHOBIUS); IPR000560 (CDD); SignalP-noTM (SIGNALP_EUK); IPR029033 (SUPERFAMILY)	F:GO:0003993	F:acid phosphatase activity
XP_014281024.1	LOC106683826	210	uncharacterized protein LOC106683826	#20									IPR031941 (PFAM); SIGNAL_PEPTIDE_H_REGION (PHOBIUS); NON_CYTOPLASMIC_DOMAIN (PHOBIUS); SIGNAL_PEPTIDE_N_REGION (PHOBIUS); SIGNAL_PEPTIDE_C_REGION (PHOBIUS); SIGNAL_PEPTIDE (PHOBIUS); SignalP-noTM (SIGNALP_EUK)	no GO terms	no GO terms
XP_014283575.1	LOC106685431	195	uncharacterized protein LOC106685431 isoform X1	#20									IPR031941 (PFAM); SIGNAL_PEPTIDE_C_REGION (PHOBIUS); SIGNAL_PEPTIDE (PHOBIUS); SIGNAL_PEPTIDE_H_REGION (PHOBIUS); SIGNAL_PEPTIDE_N_REGION (PHOBIUS); NON_CYTOPLASMIC_DOMAIN (PHOBIUS); SignalP-noTM (SIGNALP_EUK); SignalP-noTM (SIGNALP_GRAM_NEGATIVE); SignalP-TM (SIGNALP_GRAM_POSITIVE)	no GO terms	no GO terms
XP_014283579.1	LOC106685433	208	uncharacterized protein LOC106685433	#20									IPR031941 (PFAM); SIGNAL_PEPTIDE_H_REGION (PHOBIUS); SIGNAL_PEPTIDE_C_REGION (PHOBIUS); NON_CYTOPLASMIC_DOMAIN (PHOBIUS); SIGNAL_PEPTIDE (PHOBIUS); SIGNAL_PEPTIDE_N_REGION (PHOBIUS); SignalP-noTM (SIGNALP_GRAM_NEGATIVE); SignalP-noTM (SIGNALP_EUK)	no GO terms	no GO terms
XP_014282534.1	LOC106684779	382	beta-1,3-glucan-binding protein	#21	P:GO:0005975; F:GO:0004553	P:carbohydrate metabolic process; F:hydrolase activity, hydrolyzing O-glycosyl compounds			BBE08130.1	gram-negative bacteria binding protein 2 [Plautia stali]	0	Insect	IPR000757 (PFAM); PTHR10963:SF43 (PANTHER); PTHR10963 (PANTHER); IPR000757 (PROSITE_PROFILES); SignalP-noTM (SIGNALP_EUK); IPR013320 (SUPERFAMILY)	P:GO:0005975; F:GO:0004553	P:carbohydrate metabolic process; F:hydrolase activity, hydrolyzing O-glycosyl compounds
XP_014291324.1	LOC106690400	333	putative fungistatic metabolite	#21					RZF41685.1	hypothetical protein LSTR_LSTR011620 [Laodelphax striatellus]	1.42405e-51	Insect	IPR002889 (SMART); IPR002889 (PFAM); mobidb-lite (MOBIDB_LITE); mobidb-lite (MOBIDB_LITE); PTHR24269:SF19 (PANTHER); PTHR24269 (PANTHER); PTHR24269:SF19 (PANTHER); PTHR24269 (PANTHER); SIGNAL_PEPTIDE (PHOBIUS); SIGNAL_PEPTIDE_N_REGION (PHOBIUS); SIGNAL_PEPTIDE_C_REGION (PHOBIUS); NON_CYTOPLASMIC_DOMAIN (PHOBIUS); SIGNAL_PEPTIDE_H_REGION (PHOBIUS); IPR002889 (PROSITE_PROFILES); IPR002889 (PROSITE_…	no GO terms	no GO terms
XP_024218176.1	LOC106688707	741	uncharacterized protein LOC106688707	#21	P:GO:0005975; F:GO:0004553	P:carbohydrate metabolic process; F:hydrolase activity, hydrolyzing O-glycosyl compounds			BBE08129.1	gram-negative bacteria binding protein 1 [Plautia stali]	0	Insect	IPR002889 (SMART); G3DSA:2.60.120.200 (GENE3D); IPR000757 (PFAM); IPR002889 (PFAM); mobidb-lite (MOBIDB_LITE); PTHR10963:SF43 (PANTHER); PTHR10963 (PANTHER); SIGNAL_PEPTIDE_C_REGION (PHOBIUS); SIGNAL_PEPTIDE_H_REGION (PHOBIUS); NON_CYTOPLASMIC_DOMAIN (PHOBIUS); SIGNAL_PEPTIDE_N_REGION (PHOBIUS); SIGNAL_PEPTIDE (PHOBIUS); IPR002889 (PROSITE_PROFILES); IPR000757 (PROSITE_PROFILES); IPR002889 (PROSI…	P:GO:0005975; F:GO:0004553	P:carbohydrate metabolic process; F:hydrolase activity, hydrolyzing O-glycosyl compounds
XP_014284528.1	LOC106685982	224	GILT-like protein 1	#22					ATU82950.1	secreted Thiol reductase-like protein [Pristhesancus plagipennis]	2.89553e-29	Insect	IPR004911 (PFAM); PTHR13234:SF44 (PANTHER); IPR004911 (PANTHER); SIGNAL_PEPTIDE_N_REGION (PHOBIUS); SIGNAL_PEPTIDE (PHOBIUS); SIGNAL_PEPTIDE_C_REGION (PHOBIUS); NON_CYTOPLASMIC_DOMAIN (PHOBIUS); SIGNAL_PEPTIDE_H_REGION (PHOBIUS); SignalP-TM (SIGNALP_GRAM_POSITIVE); SignalP-noTM (SIGNALP_EUK); SignalP-noTM (SIGNALP_GRAM_NEGATIVE)	no GO terms	no GO terms
XP_014285157.1	LOC106686390	220	GILT-like protein 1	#22					BAN20339.1	unkown protein [Riptortus pedestris]	1.66866e-33	Insect	IPR004911 (PFAM); IPR004911 (PANTHER); SIGNAL_PEPTIDE_H_REGION (PHOBIUS); SIGNAL_PEPTIDE (PHOBIUS); NON_CYTOPLASMIC_DOMAIN (PHOBIUS); SIGNAL_PEPTIDE_C_REGION (PHOBIUS); SIGNAL_PEPTIDE_N_REGION (PHOBIUS); SignalP-noTM (SIGNALP_EUK); SignalP-TM (SIGNALP_GRAM_POSITIVE); SignalP-noTM (SIGNALP_GRAM_NEGATIVE)	no GO terms	no GO terms
XP_014294643.1	LOC106692917	230	gamma-interferon-inducible lysosomal thiol reductase	#22					XP_026291926.1	GILT-like protein 1 [Frankliniella occidentalis]	5.15313e-24	Insect	IPR004911 (PFAM); PTHR13234:SF44 (PANTHER); IPR004911 (PANTHER); NON_CYTOPLASMIC_DOMAIN (PHOBIUS); SIGNAL_PEPTIDE (PHOBIUS); SIGNAL_PEPTIDE_H_REGION (PHOBIUS); SIGNAL_PEPTIDE_C_REGION (PHOBIUS); SIGNAL_PEPTIDE_N_REGION (PHOBIUS); SignalP-noTM (SIGNALP_EUK); SignalP-TM (SIGNALP_GRAM_POSITIVE)	no GO terms	no GO terms
XP_014286908.1	LOC106687497	399	lipase 3-like	#23	F:GO:0016788	F:hydrolase activity, acting on ester bonds			XP_014243861.1	lipase 3-like [Cimex lectularius]	5.19163e-105	Insect	IPR025483 (PIRSF); IPR029058 (G3DSA:3.40.50.GENE3D); IPR000073 (PFAM); PTHR11005:SF100 (PANTHER); PTHR11005 (PANTHER); SIGNAL_PEPTIDE_C_REGION (PHOBIUS); NON_CYTOPLASMIC_DOMAIN (PHOBIUS); SIGNAL_PEPTIDE_H_REGION (PHOBIUS); SIGNAL_PEPTIDE_N_REGION (PHOBIUS); SIGNAL_PEPTIDE (PHOBIUS); SignalP-noTM (SIGNALP_EUK); SignalP-TM (SIGNALP_GRAM_POSITIVE); IPR029058 (SUPERFAMILY)	F:GO:0016788	F:hydrolase activity, acting on ester bonds
XP_014290454.1	LOC106689789	402	lipase 3-like	#23	F:GO:0016788	F:hydrolase activity, acting on ester bonds			XP_014243861.1	lipase 3-like [Cimex lectularius]	1.57131e-94	Insect	IPR029058 (G3DSA:3.40.50.GENE3D); IPR000073 (PFAM); IPR025483 (PIRSF); PTHR11005 (PANTHER); PTHR11005:SF100 (PANTHER); SIGNAL_PEPTIDE_C_REGION (PHOBIUS); SIGNAL_PEPTIDE_H_REGION (PHOBIUS); SIGNAL_PEPTIDE (PHOBIUS); SIGNAL_PEPTIDE_N_REGION (PHOBIUS); NON_CYTOPLASMIC_DOMAIN (PHOBIUS); SignalP-noTM (SIGNALP_EUK); IPR029058 (SUPERFAMILY); TMhelix (TMHMM)	F:GO:0016788	F:hydrolase activity, acting on ester bonds
XP_024216173.1	LOC106680547	384	lipase 1	#23	F:GO:0016788	F:hydrolase activity, acting on ester bonds			KAE9425160.1	hypothetical protein GE061_09479 [Apolygus lucorum]	0	Insect	IPR025483 (PIRSF); IPR000073 (PFAM); IPR029058 (G3DSA:3.40.50.GENE3D); PTHR11005:SF100 (PANTHER); PTHR11005 (PANTHER); SIGNAL_PEPTIDE_N_REGION (PHOBIUS); NON_CYTOPLASMIC_DOMAIN (PHOBIUS); SIGNAL_PEPTIDE (PHOBIUS); SIGNAL_PEPTIDE_H_REGION (PHOBIUS); SIGNAL_PEPTIDE_C_REGION (PHOBIUS); SignalP-noTM (SIGNALP_EUK); IPR029058 (SUPERFAMILY)	F:GO:0016788	F:hydrolase activity, acting on ester bonds
XP_014289366.1	LOC106689100	352	uncharacterized protein LOC106689100	#24	P:GO:0006080; F:GO:0016985	P:substituted mannan metabolic process; F:mannan endo-1,4-beta-mannosidase activity	EC:3.2.1.25; EC:3.2.1.78	Beta-mannosidase; Mannan endo-1,4-beta-mannosidase	WP_151887699.1	beta-mannosidase [Enterobacter sp. 198]	7.60007e-117	Bacterium	IPR000805 (PRINTS); G3DSA:3.20.20.80 (GENE3D); IPR016714 (PIRSF); IPR022790 (PFAM); PTHR40079:SF4 (PANTHER); IPR000805 (PANTHER); SIGNAL_PEPTIDE_H_REGION (PHOBIUS); NON_CYTOPLASMIC_DOMAIN (PHOBIUS); SIGNAL_PEPTIDE_C_REGION (PHOBIUS); SIGNAL_PEPTIDE (PHOBIUS); SIGNAL_PEPTIDE_N_REGION (PHOBIUS); IPR022790 (PROSITE_PROFILES); SignalP-noTM (SIGNALP_EUK); IPR017853 (SUPERFAMILY); TMhelix (TMHMM)	P:GO:0006080; F:GO:0004553; F:GO:0016985	P:substituted mannan metabolic process; F:hydrolase activity, hydrolyzing O-glycosyl compounds; F:mannan endo-1,4-beta-mannosidase activity
XP_014289367.1	LOC106689101	348	uncharacterized protein LOC106689101	#24	P:GO:0006080; F:GO:0016985	P:substituted mannan metabolic process; F:mannan endo-1,4-beta-mannosidase activity	EC:3.2.1.25; EC:3.2.1.78	Beta-mannosidase; Mannan endo-1,4-beta-mannosidase	AKM89460.1	beta-mannosidase [Enterobacter ludwigii]	4.08706e-108	Bacterium	IPR000805 (PRINTS); IPR022790 (PFAM); G3DSA:3.20.20.80 (GENE3D); IPR000805 (PANTHER); NON_CYTOPLASMIC_DOMAIN (PHOBIUS); SIGNAL_PEPTIDE (PHOBIUS); SIGNAL_PEPTIDE_H_REGION (PHOBIUS); SIGNAL_PEPTIDE_C_REGION (PHOBIUS); SIGNAL_PEPTIDE_N_REGION (PHOBIUS); IPR022790 (PROSITE_PROFILES); SignalP-TM (SIGNALP_GRAM_POSITIVE); SignalP-noTM (SIGNALP_EUK); SignalP-noTM (SIGNALP_GRAM_NEGATIVE); IPR017853 (SUPER…	P:GO:0006080; F:GO:0004553; F:GO:0016985	P:substituted mannan metabolic process; F:hydrolase activity, hydrolyzing O-glycosyl compounds; F:mannan endo-1,4-beta-mannosidase activity
XP_014289368.1	LOC106689102	347	uncharacterized protein LOC106689102	#24	P:GO:0006080; F:GO:0016985	P:substituted mannan metabolic process; F:mannan endo-1,4-beta-mannosidase activity	EC:3.2.1.25; EC:3.2.1.78	Beta-mannosidase; Mannan endo-1,4-beta-mannosidase	KLP33495.1	beta-mannosidase [Enterobacter ludwigii]	5.22666e-106	Bacterium	IPR000805 (PRINTS); IPR022790 (PFAM); G3DSA:3.20.20.80 (GENE3D); IPR016714 (PIRSF); IPR000805 (PANTHER); PTHR40079:SF4 (PANTHER); SIGNAL_PEPTIDE_H_REGION (PHOBIUS); NON_CYTOPLASMIC_DOMAIN (PHOBIUS); SIGNAL_PEPTIDE_C_REGION (PHOBIUS); SIGNAL_PEPTIDE (PHOBIUS); SIGNAL_PEPTIDE_N_REGION (PHOBIUS); IPR022790 (PROSITE_PROFILES); SignalP-noTM (SIGNALP_EUK); SignalP-TM (SIGNALP_GRAM_POSITIVE); SignalP-no…	P:GO:0006080; F:GO:0004553; F:GO:0016985	P:substituted mannan metabolic process; F:hydrolase activity, hydrolyzing O-glycosyl compounds; F:mannan endo-1,4-beta-mannosidase activity
XP_014294378.1	LOC106692765	411	serine protease inhibitor 88Ea-like	#25	C:GO:0005615	C:extracellular space			ATU82780.1	secreted Serpin protein [Pristhesancus plagipennis]	6.54045e-171	Insect	IPR023796 (SMART); IPR042178 (G3DSA:3.30.497.GENE3D); IPR042185 (G3DSA:2.30.39.GENE3D); IPR023796 (PFAM); PTHR11461:SF278 (PANTHER); IPR000215 (PANTHER); IPR023795 (PROSITE_PATTERNS); SIGNAL_PEPTIDE_N_REGION (PHOBIUS); SIGNAL_PEPTIDE_H_REGION (PHOBIUS); SIGNAL_PEPTIDE (PHOBIUS); SIGNAL_PEPTIDE_C_REGION (PHOBIUS); NON_CYTOPLASMIC_DOMAIN (PHOBIUS); cd00172 (CDD); SignalP-TM (SIGNALP_GRAM_POSITIVE);…	C:GO:0005615	C:extracellular space
XP_014294584.1	LOC106692875	403	serpin B8-like	#25	C:GO:0005615	C:extracellular space			KYN34293.1	hypothetical protein ALC56_11400 [Trachymyrmex septentrionalis]	1.06126e-71	Insect	IPR023796 (SMART); IPR042178 (G3DSA:3.30.497.GENE3D); IPR042185 (G3DSA:2.30.39.GENE3D); IPR023796 (PFAM); PTHR11461:SF281 (PANTHER); IPR000215 (PANTHER); IPR023795 (PROSITE_PATTERNS); NON_CYTOPLASMIC_DOMAIN (PHOBIUS); SIGNAL_PEPTIDE (PHOBIUS); SIGNAL_PEPTIDE_H_REGION (PHOBIUS); SIGNAL_PEPTIDE_C_REGION (PHOBIUS); SIGNAL_PEPTIDE_N_REGION (PHOBIUS); cd00172 (CDD); SignalP-noTM (SIGNALP_EUK); IPR0361…	C:GO:0005615	C:extracellular space
XP_024216378.1	LOC106688313	729	serpin B4 isoform X2	#25	C:GO:0005615	C:extracellular space			XP_015473378.2	heterochromatin-associated protein MENT-like [Parus major]	1.2599e-107	Chordate	IPR023796 (SMART); IPR042178 (G3DSA:3.30.497.GENE3D); IPR042178 (G3DSA:3.30.497.GENE3D); IPR023796 (PFAM); IPR042185 (G3DSA:2.30.39.GENE3D); IPR042185 (G3DSA:2.30.39.GENE3D); IPR000215 (PANTHER); IPR000215 (PANTHER); PTHR11461:SF211 (PANTHER); PTHR11461:SF211 (PANTHER); IPR023795 (PROSITE_PATTERNS); SIGNAL_PEPTIDE_H_REGION (PHOBIUS); NON_CYTOPLASMIC_DOMAIN (PHOBIUS); SIGNAL_PEPTIDE_C_REGION (PHOB…	C:GO:0005615	C:extracellular space
XP_014270437.1	LOC106677188	329	uncharacterized protein LOC106677188	#26					BBE08154.1	antimicrobial peptide Defensin2 [Plautia stali]	6.22014e-80	Insect	IPR042307 (G3DSA:2.60.40.GENE3D); IPR002861 (PFAM); PTHR45828 (PANTHER); PTHR45828:SF4 (PANTHER); PTHR45828:SF4 (PANTHER); SIGNAL_PEPTIDE_C_REGION (PHOBIUS); NON_CYTOPLASMIC_DOMAIN (PHOBIUS); SIGNAL_PEPTIDE_H_REGION (PHOBIUS); SIGNAL_PEPTIDE_N_REGION (PHOBIUS); SIGNAL_PEPTIDE (PHOBIUS); IPR002861 (PROSITE_PROFILES); IPR002861 (PROSITE_PROFILES); IPR002861 (CDD); IPR002861 (CDD); SignalP-noTM (SIG…	no GO terms	no GO terms
XP_024215183.1	LOC106677191	161	putative defense protein 3	#26									IPR042307 (G3DSA:2.60.40.GENE3D); IPR002861 (PFAM); PTHR45828:SF4 (PANTHER); PTHR45828 (PANTHER); SIGNAL_PEPTIDE_C_REGION (PHOBIUS); SIGNAL_PEPTIDE (PHOBIUS); NON_CYTOPLASMIC_DOMAIN (PHOBIUS); SIGNAL_PEPTIDE_H_REGION (PHOBIUS); SIGNAL_PEPTIDE_N_REGION (PHOBIUS); IPR002861 (PROSITE_PROFILES); IPR002861 (CDD); SignalP-TM (SIGNALP_GRAM_POSITIVE); SignalP-noTM (SIGNALP_GRAM_NEGATIVE); SignalP-noTM (S…	no GO terms	no GO terms
XP_014271442.1	LOC106677817	927	glutamyl aminopeptidase-like	#27	P:GO:0006508; F:GO:0008237; F:GO:0008270	P:proteolysis; F:metallopeptidase activity; F:zinc ion binding			XP_014246647.1	glutamyl aminopeptidase-like isoform X2 [Cimex lectularius]	0	Insect	IPR001930 (PRINTS); IPR024571 (PFAM); IPR042097 (G3DSA:2.60.40.GENE3D); G3DSA:1.25.50.20 (GENE3D); G3DSA:2.60.40.1910 (GENE3D); PF17900 (PFAM); G3DSA:1.10.390.60 (GENE3D); IPR014782 (PFAM); PTHR11533:SF273 (PANTHER); PTHR11533 (PANTHER); SIGNAL_PEPTIDE_C_REGION (PHOBIUS); SIGNAL_PEPTIDE (PHOBIUS); SIGNAL_PEPTIDE_H_REGION (PHOBIUS); NON_CYTOPLASMIC_DOMAIN (PHOBIUS); SIGNAL_PEPTIDE_N_REGION (PHOBIU…	P:GO:0006508; F:GO:0008237; F:GO:0008270	P:proteolysis; F:metallopeptidase activity; F:zinc ion binding
XP_014280243.1	LOC106683351	910	aminopeptidase N isoform X3	#27	P:GO:0006508; F:GO:0008237; F:GO:0008270	P:proteolysis; F:metallopeptidase activity; F:zinc ion binding			ATU82844.1	secreted Aminopeptidase-like protein [Pristhesancus plagipennis]	0	Insect	IPR001930 (PRINTS); G3DSA:2.60.40.1910 (GENE3D); IPR042097 (G3DSA:2.60.40.GENE3D); PF17900 (PFAM); IPR024571 (PFAM); IPR014782 (PFAM); G3DSA:1.10.390.60 (GENE3D); G3DSA:1.25.50.20 (GENE3D); PTHR11533 (PANTHER); PTHR11533:SF253 (PANTHER); SIGNAL_PEPTIDE_N_REGION (PHOBIUS); NON_CYTOPLASMIC_DOMAIN (PHOBIUS); SIGNAL_PEPTIDE (PHOBIUS); SIGNAL_PEPTIDE_H_REGION (PHOBIUS); SIGNAL_PEPTIDE_C_REGION (PHOBIU…	P:GO:0006508; F:GO:0008237; F:GO:0008270	P:proteolysis; F:metallopeptidase activity; F:zinc ion binding
XP_014271976.1	LOC106678144	461	carboxypeptidase M isoform X2	#28	P:GO:0006508; F:GO:0004181; F:GO:0008270	P:proteolysis; F:metallocarboxypeptidase activity; F:zinc ion binding	EC:3.4.17	Acting on peptide bonds (peptidases)	ATU82840.1	secreted Acylase/carboxypeptidase-like protein [Pristhesancus plagipennis]	0	Insect	IPR000834 (PRINTS); IPR000834 (SMART); G3DSA:2.60.40.1120 (GENE3D); IPR000834 (PFAM); G3DSA:3.40.630.10 (GENE3D); PF13620 (PFAM); PTHR11532 (PANTHER); PTHR11532:SF84 (PANTHER); IPR000834 (PROSITE_PATTERNS); IPR000834 (PROSITE_PATTERNS); SIGNAL_PEPTIDE (PHOBIUS); SIGNAL_PEPTIDE_C_REGION (PHOBIUS); SIGNAL_PEPTIDE_H_REGION (PHOBIUS); NON_CYTOPLASMIC_DOMAIN (PHOBIUS); SIGNAL_PEPTIDE_N_REGION (PHOBIUS…	P:GO:0006508; F:GO:0004181; F:GO:0008270	P:proteolysis; F:metallocarboxypeptidase activity; F:zinc ion binding
XP_014284587.1	LOC106686022	480	carboxypeptidase E	#28	P:GO:0006508; F:GO:0004181; F:GO:0004185; F:GO:0008270	P:proteolysis; F:metallocarboxypeptidase activity; F:serine-type carboxypeptidase activity; F:zinc ion binding	EC:3.4.21; EC:3.4.17; EC:3.4.16	Acting on peptide bonds (peptidases); Acting on peptide bonds (peptidases); Acting on peptide bonds (peptidases)	KAE9440248.1	hypothetical protein GE061_14128 [Apolygus lucorum]	0	Insect	IPR000834 (PRINTS); IPR000834 (SMART); G3DSA:2.60.40.1120 (GENE3D); G3DSA:3.40.630.10 (GENE3D); IPR000834 (PFAM); IPR015567 (PTHR11532:PANTHER); PTHR11532 (PANTHER); IPR000834 (PROSITE_PATTERNS); IPR000834 (PROSITE_PATTERNS); SIGNAL_PEPTIDE_C_REGION (PHOBIUS); SIGNAL_PEPTIDE_H_REGION (PHOBIUS); SIGNAL_PEPTIDE (PHOBIUS); NON_CYTOPLASMIC_DOMAIN (PHOBIUS); SIGNAL_PEPTIDE_N_REGION (PHOBIUS); cd03858 …	P:GO:0006508; F:GO:0004181; F:GO:0004185; F:GO:0008270	P:proteolysis; F:metallocarboxypeptidase activity; F:serine-type carboxypeptidase activity; F:zinc ion binding
XP_014272690.1	LOC106678605	536	alkaline phosphatase-like	#29	F:GO:0016791	F:phosphatase activity			XP_014253000.1	alkaline phosphatase, tissue-nonspecific isozyme-like [Cimex lectularius]	0	Insect	IPR001952 (PRINTS); IPR001952 (SMART); IPR001952 (PFAM); IPR017850 (G3DSA:3.40.720.GENE3D); PTHR11596:SF53 (PANTHER); IPR001952 (PANTHER); IPR018299 (PROSITE_PATTERNS); SIGNAL_PEPTIDE_N_REGION (PHOBIUS); SIGNAL_PEPTIDE_H_REGION (PHOBIUS); TRANSMEMBRANE (PHOBIUS); NON_CYTOPLASMIC_DOMAIN (PHOBIUS); CYTOPLASMIC_DOMAIN (PHOBIUS); SIGNAL_PEPTIDE_C_REGION (PHOBIUS); SIGNAL_PEPTIDE (PHOBIUS); IPR001952 …	F:GO:0003824; F:GO:0016791	F:catalytic activity; F:phosphatase activity
XP_014289942.1	LOC106689484	509	alkaline phosphatase-like isoform X1	#29	F:GO:0016791	F:phosphatase activity			XP_015595863.1	alkaline phosphatase [Cephus cinctus]	0	Insect	IPR001952 (PRINTS); IPR001952 (SMART); IPR001952 (PFAM); IPR017850 (G3DSA:3.40.720.GENE3D); mobidb-lite (MOBIDB_LITE); mobidb-lite (MOBIDB_LITE); IPR001952 (PANTHER); PTHR11596:SF53 (PANTHER); SIGNAL_PEPTIDE_N_REGION (PHOBIUS); SIGNAL_PEPTIDE_C_REGION (PHOBIUS); NON_CYTOPLASMIC_DOMAIN (PHOBIUS); SIGNAL_PEPTIDE_H_REGION (PHOBIUS); SIGNAL_PEPTIDE (PHOBIUS); IPR001952 (CDD); SignalP-noTM (SIGNALP_EU…	F:GO:0003824; F:GO:0016791	F:catalytic activity; F:phosphatase activity
XP_014273354.1	LOC106678981	212	uncharacterized protein LOC106678981	#30	F:GO:0005549	F:odorant binding			AIU64824.1	putative odorant-binding protein 1 [Chinavia ubica]	4.76032e-109	Insect	IPR006170 (PFAM); G3DSA:1.10.238.270 (GENE3D); PTHR21066 (PANTHER); NON_CYTOPLASMIC_DOMAIN (PHOBIUS); SIGNAL_PEPTIDE_C_REGION (PHOBIUS); SIGNAL_PEPTIDE_N_REGION (PHOBIUS); SIGNAL_PEPTIDE (PHOBIUS); SIGNAL_PEPTIDE_H_REGION (PHOBIUS); SignalP-TM (SIGNALP_GRAM_POSITIVE); SignalP-noTM (SIGNALP_EUK); SignalP-noTM (SIGNALP_GRAM_NEGATIVE); IPR036728 (SUPERFAMILY)	F:GO:0005549	F:odorant binding
XP_014279136.1	LOC106682662	241	neural Wiskott-Aldrich syndrome protein	#30	F:GO:0005549	F:odorant binding							G3DSA:1.10.238.270 (GENE3D); mobidb-lite (MOBIDB_LITE); mobidb-lite (MOBIDB_LITE); mobidb-lite (MOBIDB_LITE); mobidb-lite (MOBIDB_LITE); PTHR21066 (PANTHER); SIGNAL_PEPTIDE_H_REGION (PHOBIUS); NON_CYTOPLASMIC_DOMAIN (PHOBIUS); SIGNAL_PEPTIDE_C_REGION (PHOBIUS); SIGNAL_PEPTIDE_N_REGION (PHOBIUS); SIGNAL_PEPTIDE (PHOBIUS); SignalP-noTM (SIGNALP_GRAM_NEGATIVE); SignalP-noTM (SIGNALP_EUK); SignalP-TM…	F:GO:0005549	F:odorant binding
XP_014273716.1	LOC106679216	183	uncharacterized protein LOC106679216	#31									SIGNAL_PEPTIDE_H_REGION (PHOBIUS); SIGNAL_PEPTIDE (PHOBIUS); NON_CYTOPLASMIC_DOMAIN (PHOBIUS); SIGNAL_PEPTIDE_N_REGION (PHOBIUS); SIGNAL_PEPTIDE_C_REGION (PHOBIUS); SignalP-noTM (SIGNALP_EUK); SignalP-TM (SIGNALP_GRAM_POSITIVE)	no GO terms	no GO terms
XP_014273745.1	LOC106679240	195	uncharacterized protein LOC106679240	#31									mobidb-lite (MOBIDB_LITE); SIGNAL_PEPTIDE_N_REGION (PHOBIUS); NON_CYTOPLASMIC_DOMAIN (PHOBIUS); SIGNAL_PEPTIDE_H_REGION (PHOBIUS); SIGNAL_PEPTIDE (PHOBIUS); SIGNAL_PEPTIDE_C_REGION (PHOBIUS); SignalP-noTM (SIGNALP_EUK); SignalP-TM (SIGNALP_GRAM_POSITIVE)	no GO terms	no GO terms
XP_014274070.1	LOC106679196	130	uncharacterized protein LOC106679196	#32									SIGNAL_PEPTIDE_H_REGION (PHOBIUS); SIGNAL_PEPTIDE (PHOBIUS); SIGNAL_PEPTIDE_N_REGION (PHOBIUS); SIGNAL_PEPTIDE_C_REGION (PHOBIUS); NON_CYTOPLASMIC_DOMAIN (PHOBIUS); SignalP-noTM (SIGNALP_GRAM_NEGATIVE); SignalP-noTM (SIGNALP_EUK); SignalP-TM (SIGNALP_GRAM_POSITIVE)	no GO terms	no GO terms
XP_014275066.1	LOC106680093	135	uncharacterized protein LOC106680093	#32									SIGNAL_PEPTIDE (PHOBIUS); SIGNAL_PEPTIDE_H_REGION (PHOBIUS); SIGNAL_PEPTIDE_C_REGION (PHOBIUS); SIGNAL_PEPTIDE_N_REGION (PHOBIUS); NON_CYTOPLASMIC_DOMAIN (PHOBIUS); SignalP-noTM (SIGNALP_EUK)	no GO terms	no GO terms
XP_014275144.1	LOC106680148	240	uncharacterized protein LOC106680148	#33	P:GO:0019441; F:GO:0004061	P:tryptophan catabolic process to kynurenine; F:arylformamidase activity	EC:3.5.1.9	Arylformamidase	XP_014250114.1	uncharacterized protein LOC106667031 [Cimex lectularius]	2.62504e-72	Insect	IPR007325 (PFAM); IPR037175 (G3DSA:3.50.30.GENE3D); PTHR31118 (PANTHER); PTHR31118:SF12 (PANTHER); SIGNAL_PEPTIDE (PHOBIUS); SIGNAL_PEPTIDE_H_REGION (PHOBIUS); SIGNAL_PEPTIDE_N_REGION (PHOBIUS); NON_CYTOPLASMIC_DOMAIN (PHOBIUS); SIGNAL_PEPTIDE_C_REGION (PHOBIUS); SignalP-noTM (SIGNALP_EUK); SignalP-TM (SIGNALP_GRAM_POSITIVE); SignalP-noTM (SIGNALP_GRAM_NEGATIVE); IPR037175 (SUPERFAMILY)	P:GO:0019441; F:GO:0004061	P:tryptophan catabolic process to kynurenine; F:arylformamidase activity
XP_024218705.1	LOC106691059	231	uncharacterized protein LOC106691059	#33	P:GO:0019441; F:GO:0004061	P:tryptophan catabolic process to kynurenine; F:arylformamidase activity	EC:3.5.1.9	Arylformamidase	XP_014250114.1	uncharacterized protein LOC106667031 [Cimex lectularius]	1.02268e-65	Insect	IPR037175 (G3DSA:3.50.30.GENE3D); IPR007325 (PFAM); PTHR31118:SF12 (PANTHER); PTHR31118 (PANTHER); SIGNAL_PEPTIDE_N_REGION (PHOBIUS); SIGNAL_PEPTIDE_H_REGION (PHOBIUS); SIGNAL_PEPTIDE (PHOBIUS); SIGNAL_PEPTIDE_C_REGION (PHOBIUS); NON_CYTOPLASMIC_DOMAIN (PHOBIUS); SignalP-noTM (SIGNALP_EUK); IPR037175 (SUPERFAMILY)	P:GO:0019441; F:GO:0004061	P:tryptophan catabolic process to kynurenine; F:arylformamidase activity
XP_014275318.2	LOC106680269	912	uncharacterized protein LOC106680269	#34	P:GO:0006508; F:GO:0004181; F:GO:0008270	P:proteolysis; F:metallocarboxypeptidase activity; F:zinc ion binding	EC:3.4.17	Acting on peptide bonds (peptidases)	XP_019633486.1	PREDICTED: uncharacterized protein LOC109476909 [Branchiostoma belcheri]	2.08448e-143	Chordate	IPR000834 (PRINTS); IPR000834 (SMART); IPR036990 (G3DSA:3.30.70.GENE3D); IPR000834 (PFAM); G3DSA:3.40.630.10 (GENE3D); IPR036990 (G3DSA:3.30.70.GENE3D); G3DSA:3.40.630.10 (GENE3D); IPR003146 (PFAM); PTHR11705:SF86 (PANTHER); PTHR11705 (PANTHER); PTHR11705 (PANTHER); PTHR11705:SF86 (PANTHER); IPR000834 (PROSITE_PATTERNS); IPR000834 (PROSITE_PATTERNS); SIGNAL_PEPTIDE_C_REGION (PHOBIUS); NON_CYTOPLA…	P:GO:0006508; F:GO:0004180; F:GO:0004181; F:GO:0008270	P:proteolysis; F:carboxypeptidase activity; F:metallocarboxypeptidase activity; F:zinc ion binding
XP_014289166.1	LOC106688960	339	carboxypeptidase B-like	#34	P:GO:0006508; F:GO:0004181; F:GO:0008270	P:proteolysis; F:metallocarboxypeptidase activity; F:zinc ion binding	EC:3.4.17	Acting on peptide bonds (peptidases)	ATU82441.1	venom M14 protease [Lethocerus distinctifemur]	2.19638e-151	Insect	IPR000834 (PRINTS); IPR000834 (SMART); G3DSA:3.40.630.10 (GENE3D); IPR000834 (PFAM); PTHR11705 (PANTHER); PTHR11705:SF86 (PANTHER); IPR000834 (PROSITE_PATTERNS); SIGNAL_PEPTIDE_H_REGION (PHOBIUS); SIGNAL_PEPTIDE_C_REGION (PHOBIUS); NON_CYTOPLASMIC_DOMAIN (PHOBIUS); SIGNAL_PEPTIDE (PHOBIUS); SIGNAL_PEPTIDE_N_REGION (PHOBIUS); cd03860 (CDD); SignalP-noTM (SIGNALP_EUK); SSF53187 (SUPERFAMILY)	P:GO:0006508; F:GO:0004181; F:GO:0008270	P:proteolysis; F:metallocarboxypeptidase activity; F:zinc ion binding
XP_014278623.1	LOC106682335	162	uncharacterized protein LOC106682335	#35	F:GO:0005549	F:odorant binding							IPR006170 (SMART); IPR036728 (G3DSA:1.10.238.GENE3D); IPR006170 (PFAM); PTHR11857 (PANTHER); NON_CYTOPLASMIC_DOMAIN (PHOBIUS); SIGNAL_PEPTIDE_C_REGION (PHOBIUS); SIGNAL_PEPTIDE (PHOBIUS); SIGNAL_PEPTIDE_N_REGION (PHOBIUS); SIGNAL_PEPTIDE_H_REGION (PHOBIUS); SignalP-TM (SIGNALP_GRAM_POSITIVE); SignalP-noTM (SIGNALP_GRAM_NEGATIVE); SignalP-noTM (SIGNALP_EUK); IPR036728 (SUPERFAMILY)	F:GO:0005549	F:odorant binding
XP_024216742.1	LOC106692063	156	uncharacterized protein LOC106692063	#35	F:GO:0005549	F:odorant binding			AXB87326.1	odorant-binding protein 11 [Tropidothorax elegans]	2.82951e-09	Insect	IPR006170 (SMART); IPR036728 (G3DSA:1.10.238.GENE3D); IPR006170 (PFAM); PTHR11857 (PANTHER); SIGNAL_PEPTIDE_C_REGION (PHOBIUS); SIGNAL_PEPTIDE (PHOBIUS); NON_CYTOPLASMIC_DOMAIN (PHOBIUS); SIGNAL_PEPTIDE_H_REGION (PHOBIUS); SIGNAL_PEPTIDE_N_REGION (PHOBIUS); SignalP-noTM (SIGNALP_GRAM_NEGATIVE); SignalP-TM (SIGNALP_GRAM_POSITIVE); SignalP-noTM (SIGNALP_EUK); IPR036728 (SUPERFAMILY)	F:GO:0005549	F:odorant binding
XP_014279337.1	LOC106682794	613	beta-glucuronidase-like isoform X1	#36	P:GO:0005975; F:GO:0004553	P:carbohydrate metabolic process; F:hydrolase activity, hydrolyzing O-glycosyl compounds			CEL02005.1	hypothetical protein ASPCAL01581 [Aspergillus calidoustus]	1.30509e-113	Fungus	IPR006101 (PRINTS); IPR006103 (PFAM); IPR006104 (PFAM); IPR013783 (G3DSA:2.60.40.GENE3D); IPR008979 (G3DSA:2.60.120.GENE3D); G3DSA:3.20.20.80 (GENE3D); PTHR10066:SF67 (PANTHER); PTHR10066 (PANTHER); IPR023230 (PROSITE_PATTERNS); NON_CYTOPLASMIC_DOMAIN (PHOBIUS); SIGNAL_PEPTIDE_H_REGION (PHOBIUS); SIGNAL_PEPTIDE_N_REGION (PHOBIUS); SIGNAL_PEPTIDE (PHOBIUS); SIGNAL_PEPTIDE_C_REGION (PHOBIUS); Signa…	P:GO:0005975; F:GO:0004553	P:carbohydrate metabolic process; F:hydrolase activity, hydrolyzing O-glycosyl compounds
XP_014280878.1	LOC106683731	653	beta-glucuronidase-like isoform X2	#36	P:GO:0005975; F:GO:0004553	P:carbohydrate metabolic process; F:hydrolase activity, hydrolyzing O-glycosyl compounds			XP_014245262.1	beta-glucuronidase isoform X5 [Cimex lectularius]	0	Insect	IPR006101 (PRINTS); IPR006103 (PFAM); IPR006102 (PFAM); G3DSA:3.20.20.80 (GENE3D); IPR006104 (PFAM); IPR013783 (G3DSA:2.60.40.GENE3D); IPR008979 (G3DSA:2.60.120.GENE3D); PTHR10066:SF67 (PANTHER); PTHR10066 (PANTHER); IPR023232 (PROSITE_PATTERNS); IPR023230 (PROSITE_PATTERNS); SIGNAL_PEPTIDE_H_REGION (PHOBIUS); NON_CYTOPLASMIC_DOMAIN (PHOBIUS); SIGNAL_PEPTIDE_C_REGION (PHOBIUS); SIGNAL_PEPTIDE_N_R…	P:GO:0005975; F:GO:0004553	P:carbohydrate metabolic process; F:hydrolase activity, hydrolyzing O-glycosyl compounds
XP_014281888.1	LOC106684361	189	apolipoprotein D	#37	F:GO:0031409	F:pigment binding			RZF43452.1	hypothetical protein LSTR_LSTR001713 [Laodelphax striatellus]	1.29838e-81	Insect	IPR003057 (PRINTS); IPR000566 (PFAM); IPR022271 (PIRSF); IPR012674 (G3DSA:2.40.128.GENE3D); PTHR10612:SF43 (PANTHER); PTHR10612 (PANTHER); IPR022272 (PROSITE_PATTERNS); SIGNAL_PEPTIDE_H_REGION (PHOBIUS); NON_CYTOPLASMIC_DOMAIN (PHOBIUS); SIGNAL_PEPTIDE_C_REGION (PHOBIUS); SIGNAL_PEPTIDE_N_REGION (PHOBIUS); SIGNAL_PEPTIDE (PHOBIUS); SignalP-TM (SIGNALP_GRAM_POSITIVE); SignalP-noTM (SIGNALP_EUK); I…	F:GO:0031409	F:pigment binding
XP_014291570.1	LOC106690599	247	apolipoprotein D-like	#37	F:GO:0031409	F:pigment binding			AQM58296.1	lipocalin-like protein 1 [Pristhesancus plagipennis]	1.80293e-135	Insect	IPR003057 (PRINTS); IPR012674 (G3DSA:2.40.128.GENE3D); IPR000566 (PFAM); PTHR10612:SF34 (PANTHER); PTHR10612 (PANTHER); IPR022272 (PROSITE_PATTERNS); SIGNAL_PEPTIDE_C_REGION (PHOBIUS); SIGNAL_PEPTIDE (PHOBIUS); NON_CYTOPLASMIC_DOMAIN (PHOBIUS); SIGNAL_PEPTIDE_H_REGION (PHOBIUS); SIGNAL_PEPTIDE_N_REGION (PHOBIUS); SignalP-noTM (SIGNALP_GRAM_NEGATIVE); SignalP-noTM (SIGNALP_EUK); IPR012674 (SUPERFA…	F:GO:0031409	F:pigment binding
XP_014282447.1	LOC106684718	456	uncharacterized protein LOC106684718	#38					KAE9443508.1	hypothetical protein GE061_03146 [Apolygus lucorum]	0	Insect	IPR010562 (SMART); IPR020234 (PFAM); IPR010562 (PFAM); IPR038602 (G3DSA:3.15.10.GENE3D); IPR038606 (G3DSA:3.15.10.GENE3D); PTHR11008 (PANTHER); PTHR11008:SF13 (PANTHER); SIGNAL_PEPTIDE_C_REGION (PHOBIUS); SIGNAL_PEPTIDE (PHOBIUS); SIGNAL_PEPTIDE_N_REGION (PHOBIUS); NON_CYTOPLASMIC_DOMAIN (PHOBIUS); SIGNAL_PEPTIDE_H_REGION (PHOBIUS); SignalP-noTM (SIGNALP_EUK)	no GO terms	no GO terms
XP_014289079.1	LOC106688893	554	uncharacterized protein LOC106688893	#38	F:GO:0008289	F:lipid binding			CAB0011608.1	unnamed protein product [Nesidiocoris tenuis]	2.35088e-158	Insect	IPR010562 (SMART); IPR010562 (PFAM); IPR038606 (G3DSA:3.15.10.GENE3D); IPR038602 (G3DSA:3.15.10.GENE3D); IPR020234 (PFAM); mobidb-lite (MOBIDB_LITE); mobidb-lite (MOBIDB_LITE); PTHR11008:SF13 (PANTHER); PTHR11008 (PANTHER); SIGNAL_PEPTIDE_C_REGION (PHOBIUS); NON_CYTOPLASMIC_DOMAIN (PHOBIUS); SIGNAL_PEPTIDE_H_REGION (PHOBIUS); SIGNAL_PEPTIDE (PHOBIUS); SIGNAL_PEPTIDE_N_REGION (PHOBIUS); SignalP-TM…	F:GO:0008289	F:lipid binding
XP_014283042.1	LOC106685073	141	uncharacterized protein LOC106685073	#39					KAE9438352.1	hypothetical protein GE061_15248 [Apolygus lucorum]	4.08375e-34	Insect	PTHR33562 (PANTHER); PTHR33562:SF13 (PANTHER); SIGNAL_PEPTIDE (PHOBIUS); TRANSMEMBRANE (PHOBIUS); SIGNAL_PEPTIDE_C_REGION (PHOBIUS); NON_CYTOPLASMIC_DOMAIN (PHOBIUS); SIGNAL_PEPTIDE_H_REGION (PHOBIUS); CYTOPLASMIC_DOMAIN (PHOBIUS); SIGNAL_PEPTIDE_N_REGION (PHOBIUS); SignalP-noTM (SIGNALP_EUK); SignalP-noTM (SIGNALP_GRAM_NEGATIVE); SignalP-TM (SIGNALP_GRAM_POSITIVE); TMhelix (TMHMM)	no GO terms	no GO terms
XP_014283056.1	LOC106685082	138	uncharacterized protein LOC106685082	#39	P:GO:0030431; P:GO:0032222; P:GO:1903818	P:sleep; P:regulation of synaptic transmission, cholinergic; P:positive regulation of voltage-gated potassium channel activity			XP_024083767.1	uncharacterized protein LOC106665008 [Cimex lectularius]	6.45456e-57	Insect	IPR031424 (PFAM); PTHR33562 (PANTHER); PTHR33562:SF14 (PANTHER); NON_CYTOPLASMIC_DOMAIN (PHOBIUS); SIGNAL_PEPTIDE_N_REGION (PHOBIUS); SIGNAL_PEPTIDE_C_REGION (PHOBIUS); SIGNAL_PEPTIDE (PHOBIUS); SIGNAL_PEPTIDE_H_REGION (PHOBIUS); SignalP-noTM (SIGNALP_EUK); SSF57302 (SUPERFAMILY)	P:GO:0030431; P:GO:0032222; P:GO:1903818	P:sleep; P:regulation of synaptic transmission, cholinergic; P:positive regulation of voltage-gated potassium channel activity
XP_014284238.1	LOC106685824	162	ecdysteroid-regulated 16 kDa protein	#40					XP_031630162.1	ecdysteroid-regulated 16 kDa protein-like [Contarinia nasturtii]	3.11236e-49	Insect	IPR003172 (SMART); IPR003172 (PFAM); G3DSA:2.60.40.770 (GENE3D); IPR039670 (PANTHER); PTHR11306:SF10 (PANTHER); SIGNAL_PEPTIDE_C_REGION (PHOBIUS); SIGNAL_PEPTIDE_H_REGION (PHOBIUS); NON_CYTOPLASMIC_DOMAIN (PHOBIUS); SIGNAL_PEPTIDE (PHOBIUS); SIGNAL_PEPTIDE_N_REGION (PHOBIUS); SignalP-noTM (SIGNALP_GRAM_NEGATIVE); SignalP-TM (SIGNALP_GRAM_POSITIVE); SignalP-noTM (SIGNALP_EUK); IPR014756 (SUPERFAMI…	no GO terms	no GO terms
XP_014291239.1	LOC106690344	154	NPC intracellular cholesterol transporter 2 homolog a	#40	P:GO:0032367	P:intracellular cholesterol transport			XP_016927110.1	PREDICTED: protein NPC2 homolog [Drosophila suzukii]	2.35527e-46	Insect	IPR003172 (SMART); G3DSA:2.60.40.770 (GENE3D); IPR003172 (PFAM); IPR039670 (PANTHER); PTHR11306:SF30 (PANTHER); SIGNAL_PEPTIDE (PHOBIUS); NON_CYTOPLASMIC_DOMAIN (PHOBIUS); SIGNAL_PEPTIDE_C_REGION (PHOBIUS); SIGNAL_PEPTIDE_N_REGION (PHOBIUS); SIGNAL_PEPTIDE_H_REGION (PHOBIUS); IPR033916 (CDD); SignalP-noTM (SIGNALP_EUK); IPR014756 (SUPERFAMILY); TMhelix (TMHMM)	P:GO:0032367	P:intracellular cholesterol transport
XP_014284525.1	LOC106685980	238	protein obstructor-E-like	#41	F:GO:0008061; C:GO:0005576	F:chitin binding; C:extracellular region			XP_015600134.1	protein obstructor-E [Cephus cinctus]	3.90907e-73	Insect	IPR002557 (SMART); G3DSA:2.170.140.10 (GENE3D); IPR002557 (PFAM); PTHR23301:SF68 (PANTHER); PTHR23301 (PANTHER); SIGNAL_PEPTIDE_H_REGION (PHOBIUS); NON_CYTOPLASMIC_DOMAIN (PHOBIUS); SIGNAL_PEPTIDE_C_REGION (PHOBIUS); SIGNAL_PEPTIDE (PHOBIUS); SIGNAL_PEPTIDE_N_REGION (PHOBIUS); IPR002557 (PROSITE_PROFILES); IPR002557 (PROSITE_PROFILES); IPR002557 (PROSITE_PROFILES); SignalP-noTM (SIGNALP_EUK); IPR…	F:GO:0008061; C:GO:0005576	F:chitin binding; C:extracellular region
XP_014289461.1	LOC106689151	235	protein obstructor-E isoform X2	#41	F:GO:0008061; C:GO:0005576	F:chitin binding; C:extracellular region			ATU82743.1	secreted Chitin-binding peritrophin-like protein [Pristhesancus plagipennis]	1.36763e-149	Insect	IPR002557 (SMART); G3DSA:2.170.140.10 (GENE3D); IPR002557 (PFAM); PTHR23301 (PANTHER); PTHR23301:SF75 (PANTHER); SIGNAL_PEPTIDE_H_REGION (PHOBIUS); SIGNAL_PEPTIDE_C_REGION (PHOBIUS); NON_CYTOPLASMIC_DOMAIN (PHOBIUS); SIGNAL_PEPTIDE (PHOBIUS); SIGNAL_PEPTIDE_N_REGION (PHOBIUS); IPR002557 (PROSITE_PROFILES); IPR002557 (PROSITE_PROFILES); IPR002557 (PROSITE_PROFILES); SignalP-noTM (SIGNALP_EUK); IPR…	F:GO:0008061; C:GO:0005576	F:chitin binding; C:extracellular region
XP_014284647.1	LOC106686055	445	multiple inositol polyphosphate phosphatase 1-like isoform X1	#42	F:GO:0016791	F:phosphatase activity			BAN20271.1	multiple inositol polyphosphate phosphatase [Riptortus pedestris]	1.14307e-92	Insect	IPR016274 (PIRSF); IPR000560 (PFAM); IPR029033 (G3DSA:3.40.50.GENE3D); PTHR20963 (PANTHER); PTHR20963:SF8 (PANTHER); SIGNAL_PEPTIDE_C_REGION (PHOBIUS); NON_CYTOPLASMIC_DOMAIN (PHOBIUS); SIGNAL_PEPTIDE (PHOBIUS); SIGNAL_PEPTIDE_H_REGION (PHOBIUS); SIGNAL_PEPTIDE_N_REGION (PHOBIUS); IPR000560 (CDD); SignalP-noTM (SIGNALP_EUK); SignalP-TM (SIGNALP_GRAM_POSITIVE); IPR029033 (SUPERFAMILY)	F:GO:0016791	F:phosphatase activity
XP_014291924.1	LOC106690856	467	multiple inositol polyphosphate phosphatase 1 isoform X3	#42	F:GO:0016791	F:phosphatase activity			XP_018907416.1	PREDICTED: multiple inositol polyphosphate phosphatase 1 isoform X2 [Bemisia tabaci]	1.22465e-120	Insect	IPR000560 (PFAM); IPR029033 (G3DSA:3.40.50.GENE3D); IPR016274 (PIRSF); PTHR20963 (PANTHER); PTHR20963:SF8 (PANTHER); SIGNAL_PEPTIDE_N_REGION (PHOBIUS); TRANSMEMBRANE (PHOBIUS); SIGNAL_PEPTIDE_H_REGION (PHOBIUS); SIGNAL_PEPTIDE (PHOBIUS); SIGNAL_PEPTIDE_C_REGION (PHOBIUS); NON_CYTOPLASMIC_DOMAIN (PHOBIUS); CYTOPLASMIC_DOMAIN (PHOBIUS); IPR000560 (CDD); SignalP-noTM (SIGNALP_EUK); SignalP-TM (SIGNA…	F:GO:0016791	F:phosphatase activity
XP_014285790.1	LOC106686787	550	vanin-like protein 2 isoform X1	#43	P:GO:0006807	P:nitrogen compound metabolic process			XP_014254899.1	vanin-like protein 2 [Cimex lectularius]	2.00571e-69	Insect	IPR036526 (G3DSA:3.60.110.GENE3D); IPR003010 (PFAM); mobidb-lite (MOBIDB_LITE); IPR040154 (PANTHER); PTHR10609:SF14 (PANTHER); SIGNAL_PEPTIDE_C_REGION (PHOBIUS); NON_CYTOPLASMIC_DOMAIN (PHOBIUS); SIGNAL_PEPTIDE (PHOBIUS); SIGNAL_PEPTIDE_H_REGION (PHOBIUS); SIGNAL_PEPTIDE_N_REGION (PHOBIUS); IPR003010 (PROSITE_PROFILES); SignalP-noTM (SIGNALP_EUK); IPR036526 (SUPERFAMILY)	P:GO:0006807	P:nitrogen compound metabolic process
XP_024214023.1	LOC106692491	557	vanin-like protein 2	#43	P:GO:0006807	P:nitrogen compound metabolic process			XP_014254899.1	vanin-like protein 2 [Cimex lectularius]	6.61351e-97	Insect	IPR036526 (G3DSA:3.60.110.GENE3D); IPR003010 (PFAM); IPR040154 (PANTHER); CYTOPLASMIC_DOMAIN (PHOBIUS); SIGNAL_PEPTIDE_H_REGION (PHOBIUS); TRANSMEMBRANE (PHOBIUS); NON_CYTOPLASMIC_DOMAIN (PHOBIUS); SIGNAL_PEPTIDE_C_REGION (PHOBIUS); SIGNAL_PEPTIDE_N_REGION (PHOBIUS); SIGNAL_PEPTIDE (PHOBIUS); IPR003010 (PROSITE_PROFILES); SignalP-noTM (SIGNALP_EUK); IPR036526 (SUPERFAMILY)	P:GO:0006807	P:nitrogen compound metabolic process
XP_014286232.1	LOC106687064	958	hypoxia up-regulated protein 1	#44					BAN21201.1	hypothetical protein [Riptortus pedestris]	0	Insect	PR00301 (PRINTS); IPR029048 (G3DSA:1.20.1270.GENE3D); G3DSA:3.90.640.10 (GENE3D); IPR029047 (G3DSA:2.60.34.GENE3D); G3DSA:3.30.420.40 (GENE3D); IPR013126 (PFAM); G3DSA:3.30.420.40 (GENE3D); mobidb-lite (MOBIDB_LITE); mobidb-lite (MOBIDB_LITE); mobidb-lite (MOBIDB_LITE); mobidb-lite (MOBIDB_LITE); mobidb-lite (MOBIDB_LITE); mobidb-lite (MOBIDB_LITE); PTHR45639:SF3 (PANTHER); PTHR45639 (PANTHER); S…	no GO terms	no GO terms
XP_024215211.1	LOC106684057	651	endoplasmic reticulum chaperone BiP	#44					BAN20624.1	heat shock protein cognate 3 [Riptortus pedestris]	0	Insect	Coil (COILS); Coil (COILS); PR00301 (PRINTS); G3DSA:3.30.420.40 (GENE3D); IPR013126 (PFAM); G3DSA:3.30.420.40 (GENE3D); IPR029047 (G3DSA:2.60.34.GENE3D); IPR029048 (G3DSA:1.20.1270.GENE3D); G3DSA:3.90.640.10 (GENE3D); mobidb-lite (MOBIDB_LITE); IPR013126 (PANTHER); PTHR19375:SF380 (PANTHER); IPR018181 (PROSITE_PATTERNS); IPR018181 (PROSITE_PATTERNS); IPR018181 (PROSITE_PATTERNS); NON_CYTOPLASMIC_…	no GO terms	no GO terms
XP_014287197.1	LOC106687690	235	peptidyl-prolyl cis-trans isomerase B-like isoform X2	#45	P:GO:0000413; P:GO:0006457; F:GO:0003755	P:protein peptidyl-prolyl isomerization; P:protein folding; F:peptidyl-prolyl cis-trans isomerase activity	EC:5.2.1.8	Peptidylprolyl isomerase	XP_014259600.2	peptidyl-prolyl cis-trans isomerase B-like [Cimex lectularius]	8.50665e-120	Insect	IPR002130 (PRINTS); IPR029000 (G3DSA:2.40.100.GENE3D); IPR002130 (PFAM); PTHR11071:SF11 (PANTHER); PTHR11071 (PANTHER); IPR020892 (PROSITE_PATTERNS); SIGNAL_PEPTIDE_N_REGION (PHOBIUS); SIGNAL_PEPTIDE_H_REGION (PHOBIUS); SIGNAL_PEPTIDE (PHOBIUS); NON_CYTOPLASMIC_DOMAIN (PHOBIUS); SIGNAL_PEPTIDE_C_REGION (PHOBIUS); CYTOPLASMIC_DOMAIN (PHOBIUS); TRANSMEMBRANE (PHOBIUS); IPR002130 (PROSITE_PROFILES);…	P:GO:0000413; P:GO:0006457; F:GO:0003755	P:protein peptidyl-prolyl isomerization; P:protein folding; F:peptidyl-prolyl cis-trans isomerase activity
XP_014288129.1	LOC106688257	220	peptidyl-prolyl cis-trans isomerase B	#45	P:GO:0000413; P:GO:0006457; F:GO:0003755	P:protein peptidyl-prolyl isomerization; P:protein folding; F:peptidyl-prolyl cis-trans isomerase activity	EC:5.2.1.8	Peptidylprolyl isomerase	BAN20396.1	peptidyl-prolyl cis-trans isomerase [Riptortus pedestris]	5.19487e-119	Insect	IPR002130 (PRINTS); IPR029000 (G3DSA:2.40.100.GENE3D); IPR002130 (PFAM); PTHR11071 (PANTHER); PTHR11071:SF293 (PANTHER); IPR020892 (PROSITE_PATTERNS); NON_CYTOPLASMIC_DOMAIN (PHOBIUS); SIGNAL_PEPTIDE (PHOBIUS); SIGNAL_PEPTIDE_N_REGION (PHOBIUS); SIGNAL_PEPTIDE_C_REGION (PHOBIUS); SIGNAL_PEPTIDE_H_REGION (PHOBIUS); IPR002130 (PROSITE_PROFILES); SignalP-noTM (SIGNALP_EUK); SignalP-TM (SIGNALP_GRAM_…	P:GO:0000413; P:GO:0006457; F:GO:0003755	P:protein peptidyl-prolyl isomerization; P:protein folding; F:peptidyl-prolyl cis-trans isomerase activity
XP_014287840.1	LOC106688070	175	uncharacterized protein LOC106688070	#46	F:GO:0005549	F:odorant binding			QCZ25066.1	odorant binding protein 9 [Nezara viridula]	2.11269e-119	Insect	IPR006170 (PFAM); IPR036728 (G3DSA:1.10.238.GENE3D); mobidb-lite (MOBIDB_LITE); mobidb-lite (MOBIDB_LITE); NON_CYTOPLASMIC_DOMAIN (PHOBIUS); SIGNAL_PEPTIDE_N_REGION (PHOBIUS); SIGNAL_PEPTIDE_H_REGION (PHOBIUS); SIGNAL_PEPTIDE (PHOBIUS); SIGNAL_PEPTIDE_C_REGION (PHOBIUS); SignalP-noTM (SIGNALP_EUK); SignalP-noTM (SIGNALP_GRAM_NEGATIVE); SignalP-TM (SIGNALP_GRAM_POSITIVE); IPR036728 (SUPERFAMILY)	F:GO:0005549	F:odorant binding
XP_024219963.1	LOC112210061	141	uncharacterized protein LOC112210061	#46	F:GO:0005549	F:odorant binding			QCZ25062.1	odorant binding protein 5 [Nezara viridula]	7.2165e-73	Insect	IPR006170 (SMART); IPR006170 (PFAM); IPR036728 (G3DSA:1.10.238.GENE3D); PTHR21364:SF2 (PANTHER); PTHR21364 (PANTHER); SIGNAL_PEPTIDE_C_REGION (PHOBIUS); SIGNAL_PEPTIDE (PHOBIUS); NON_CYTOPLASMIC_DOMAIN (PHOBIUS); SIGNAL_PEPTIDE_H_REGION (PHOBIUS); SIGNAL_PEPTIDE_N_REGION (PHOBIUS); SignalP-noTM (SIGNALP_GRAM_NEGATIVE); SignalP-TM (SIGNALP_GRAM_POSITIVE); SignalP-noTM (SIGNALP_EUK); IPR036728 (SUP…	F:GO:0005549	F:odorant binding
XP_014290751.1	LOC106690014	1746	collagen alpha-5(IV) chain	#47	F:GO:0005201; C:GO:0005581	F:extracellular matrix structural constituent; C:collagen trimer			XP_027853748.1	collagen alpha-2(IV) chain-like [Aphis gossypii]	0	Insect	IPR001442 (SMART); IPR001442 (PFAM); IPR008160 (PFAM); IPR036954 (G3DSA:2.170.240.GENE3D); mobidb-lite (MOBIDB_LITE); mobidb-lite (MOBIDB_LITE); mobidb-lite (MOBIDB_LITE); mobidb-lite (MOBIDB_LITE); mobidb-lite (MOBIDB_LITE); mobidb-lite (MOBIDB_LITE); mobidb-lite (MOBIDB_LITE); mobidb-lite (MOBIDB_LITE); mobidb-lite (MOBIDB_LITE); mobidb-lite (MOBIDB_LITE); mobidb-lite (MOBIDB_LITE); mobidb-lite…	F:GO:0005201; C:GO:0005581	F:extracellular matrix structural constituent; C:collagen trimer
XP_024217901.1	LOC106685721	1762	collagen alpha-2(IV) chain-like isoform X1	#47	F:GO:0005201; C:GO:0005581	F:extracellular matrix structural constituent; C:collagen trimer			XP_001947747.2	collagen alpha-1(IV) chain [Acyrthosiphon pisum]	0	Insect	IPR001442 (SMART); IPR001442 (PFAM); IPR008160 (PFAM); IPR036954 (G3DSA:2.170.240.GENE3D); mobidb-lite (MOBIDB_LITE); mobidb-lite (MOBIDB_LITE); mobidb-lite (MOBIDB_LITE); mobidb-lite (MOBIDB_LITE); mobidb-lite (MOBIDB_LITE); mobidb-lite (MOBIDB_LITE); mobidb-lite (MOBIDB_LITE); mobidb-lite (MOBIDB_LITE); PTHR24023 (PANTHER); PTHR24023 (PANTHER); PTHR24023:SF980 (PANTHER); PTHR24023 (PANTHER); PT…	F:GO:0005201; C:GO:0005581	F:extracellular matrix structural constituent; C:collagen trimer
XP_014290854.1	LOC106690084	540	arylsulfatase B-like	#48	F:GO:0008484	F:sulfuric ester hydrolase activity			XP_023725427.1	arylsulfatase B isoform X2 [Cryptotermes secundus]	0	Insect	IPR000917 (PFAM); PTHR10342 (PANTHER); PTHR10342:SF264 (PANTHER); IPR024607 (PROSITE_PATTERNS); IPR024607 (PROSITE_PATTERNS); NON_CYTOPLASMIC_DOMAIN (PHOBIUS); SIGNAL_PEPTIDE_N_REGION (PHOBIUS); SIGNAL_PEPTIDE_H_REGION (PHOBIUS); SIGNAL_PEPTIDE_C_REGION (PHOBIUS); SIGNAL_PEPTIDE (PHOBIUS); cd16029 (CDD); SignalP-noTM (SIGNALP_EUK); IPR017850 (SUPERFAMILY)	F:GO:0003824; F:GO:0008484	F:catalytic activity; F:sulfuric ester hydrolase activity
XP_024214408.1	LOC106685400	1120	extracellular sulfatase SULF-1 homolog isoform X2	#48	F:GO:0008484	F:sulfuric ester hydrolase activity			XP_014251120.1	extracellular sulfatase SULF-1 homolog isoform X3 [Cimex lectularius]	0	Insect	Coil (COILS); Coil (COILS); Coil (COILS); Coil (COILS); IPR024609 (PFAM); IPR017850 (G3DSA:3.40.720.GENE3D); IPR000917 (PFAM); mobidb-lite (MOBIDB_LITE); mobidb-lite (MOBIDB_LITE); mobidb-lite (MOBIDB_LITE); mobidb-lite (MOBIDB_LITE); mobidb-lite (MOBIDB_LITE); mobidb-lite (MOBIDB_LITE); PTHR43108 (PANTHER); PTHR43108:SF1 (PANTHER); PTHR43108:SF1 (PANTHER); PTHR43108 (PANTHER); PTHR43108:SF1 (PAN…	F:GO:0003824; F:GO:0008484	F:catalytic activity; F:sulfuric ester hydrolase activity
XP_014291183.1	LOC106690302	188	uncharacterized protein LOC106690302	#49					QHB21474.1	venom protein family 2 protein 11 [Platymeris rhadamanthus]	1.02767e-09	Insect	IPR031941 (PFAM); SIGNAL_PEPTIDE_C_REGION (PHOBIUS); SIGNAL_PEPTIDE_H_REGION (PHOBIUS); SIGNAL_PEPTIDE (PHOBIUS); SIGNAL_PEPTIDE_N_REGION (PHOBIUS); NON_CYTOPLASMIC_DOMAIN (PHOBIUS); SignalP-noTM (SIGNALP_EUK)	no GO terms	no GO terms
XP_014291184.1	LOC106690303	186	uncharacterized protein LOC106690303	#49					QHB21481.1	venom protein family 2 protein 6 [Platymeris rhadamanthus]	1.57355e-10	Insect	IPR031941 (PFAM); SIGNAL_PEPTIDE_C_REGION (PHOBIUS); SIGNAL_PEPTIDE_N_REGION (PHOBIUS); SIGNAL_PEPTIDE (PHOBIUS); NON_CYTOPLASMIC_DOMAIN (PHOBIUS); SIGNAL_PEPTIDE_H_REGION (PHOBIUS); SignalP-noTM (SIGNALP_GRAM_NEGATIVE); SignalP-noTM (SIGNALP_EUK)	no GO terms	no GO terms
XP_024214258.1	LOC106692433	534	uncharacterized protein LOC106692433	#50					ATU83041.1	secreted hypothetical protein [Pristhesancus plagipennis]	0	Insect	PTHR22255 (PANTHER); NON_CYTOPLASMIC_DOMAIN (PHOBIUS); SIGNAL_PEPTIDE_N_REGION (PHOBIUS); SIGNAL_PEPTIDE_H_REGION (PHOBIUS); TRANSMEMBRANE (PHOBIUS); CYTOPLASMIC_DOMAIN (PHOBIUS); SIGNAL_PEPTIDE (PHOBIUS); SIGNAL_PEPTIDE_C_REGION (PHOBIUS); SignalP-noTM (SIGNALP_EUK)	no GO terms	no GO terms
XP_024218260.1	LOC106681653	618	uncharacterized protein LOC106681653 isoform X1	#50					XP_023709611.1	uncharacterized protein LOC111865658 [Cryptotermes secundus]	0	Insect	PTHR22255 (PANTHER); PTHR22255:SF1 (PANTHER); NON_CYTOPLASMIC_DOMAIN (PHOBIUS); CYTOPLASMIC_DOMAIN (PHOBIUS); TRANSMEMBRANE (PHOBIUS); SignalP-noTM (SIGNALP_EUK)	no GO terms	no GO terms
XP_024215462.1	LOC112210409	776	inter-alpha-trypsin inhibitor heavy chain H4-like	#51					BAN21581.1	unknown secreted protein, partial [Riptortus pedestris]	0	Insect	Coil (COILS); IPR013694 (SMART); IPR002035 (SMART); IPR036465 (G3DSA:3.40.50.GENE3D); IPR013694 (PFAM); IPR002035 (PFAM); PTHR10338 (PANTHER); PTHR10338:SF108 (PANTHER); SIGNAL_PEPTIDE_C_REGION (PHOBIUS); SIGNAL_PEPTIDE (PHOBIUS); SIGNAL_PEPTIDE_H_REGION (PHOBIUS); SIGNAL_PEPTIDE_N_REGION (PHOBIUS); NON_CYTOPLASMIC_DOMAIN (PHOBIUS); IPR002035 (PROSITE_PROFILES); IPR013694 (PROSITE_PROFILES); Sign…	no GO terms	no GO terms
XP_024215819.1	LOC106687456	847	inter alpha-trypsin inhibitor, heavy chain 4-like isoform X3	#51					BAN21581.1	unknown secreted protein, partial [Riptortus pedestris]	0	Insect	Coil (COILS); IPR002035 (SMART); IPR013694 (SMART); IPR036465 (G3DSA:3.40.50.GENE3D); IPR013694 (PFAM); IPR002035 (PFAM); PTHR10338 (PANTHER); PTHR10338:SF108 (PANTHER); NON_CYTOPLASMIC_DOMAIN (PHOBIUS); SIGNAL_PEPTIDE_H_REGION (PHOBIUS); SIGNAL_PEPTIDE (PHOBIUS); SIGNAL_PEPTIDE_C_REGION (PHOBIUS); SIGNAL_PEPTIDE_N_REGION (PHOBIUS); IPR002035 (PROSITE_PROFILES); IPR013694 (PROSITE_PROFILES); Sign…	no GO terms	no GO terms
XP_024218048.1	LOC112211146	285	uncharacterized protein LOC112211146	#52									IPR038602 (G3DSA:3.15.10.GENE3D); IPR020234 (PFAM); NON_CYTOPLASMIC_DOMAIN (PHOBIUS); SIGNAL_PEPTIDE_C_REGION (PHOBIUS); SIGNAL_PEPTIDE_H_REGION (PHOBIUS); SIGNAL_PEPTIDE (PHOBIUS); SIGNAL_PEPTIDE_N_REGION (PHOBIUS); SignalP-noTM (SIGNALP_EUK)	no GO terms	no GO terms
XP_024218697.1	LOC112211380	240	uncharacterized protein LOC112211380	#52					KAE9439740.1	hypothetical protein GE061_13610 [Apolygus lucorum]	1.70882e-43	Insect	IPR038602 (G3DSA:3.15.10.GENE3D); IPR020234 (PFAM); PTHR11008:SF34 (PANTHER); PTHR11008 (PANTHER); SIGNAL_PEPTIDE_C_REGION (PHOBIUS); NON_CYTOPLASMIC_DOMAIN (PHOBIUS); SIGNAL_PEPTIDE (PHOBIUS); SIGNAL_PEPTIDE_H_REGION (PHOBIUS); SIGNAL_PEPTIDE_N_REGION (PHOBIUS); SignalP-TM (SIGNALP_GRAM_POSITIVE); SignalP-noTM (SIGNALP_EUK)	no GO terms	no GO terms
XP_014270199.1	LOC106677039	443	GDP-fucose protein O-fucosyltransferase 2	singleton					KAE8744003.1	hypothetical protein FOCC_FOCC009369 [Frankliniella occidentalis]	1.75945e-134	Insect	G3DSA:3.40.50.11350 (GENE3D); IPR019378 (PFAM); G3DSA:3.40.50.11340 (GENE3D); PTHR13398:SF0 (PANTHER); PTHR13398 (PANTHER); cd11298 (CDD); SignalP-noTM (SIGNALP_EUK)	no GO terms	no GO terms
XP_014270413.1	LOC106677178	753	transforming growth factor-beta-induced protein ig-h3	singleton					ATU82715.1	venom periostin-like protein 1 [Pristhesancus plagipennis]	3.77029e-165	Insect	IPR000782 (SMART); IPR036378 (G3DSA:2.30.180.GENE3D); IPR036378 (G3DSA:2.30.180.GENE3D); IPR000782 (PFAM); mobidb-lite (MOBIDB_LITE); PTHR10900:SF110 (PANTHER); PTHR10900 (PANTHER); SIGNAL_PEPTIDE_N_REGION (PHOBIUS); SIGNAL_PEPTIDE_H_REGION (PHOBIUS); NON_CYTOPLASMIC_DOMAIN (PHOBIUS); SIGNAL_PEPTIDE (PHOBIUS); SIGNAL_PEPTIDE_C_REGION (PHOBIUS); IPR000782 (PROSITE_PROFILES); IPR000782 (PROSITE_PRO…	no GO terms	no GO terms
XP_014270696.1	LOC106677339	1336	uncharacterized protein LOC106677339	singleton	P:GO:0006869; F:GO:0005319	P:lipid transport; F:lipid transporter activity			XP_014239788.1	uncharacterized protein LOC106661112 isoform X2 [Cimex lectularius]	0	Insect	IPR015255 (SMART); IPR001846 (SMART); IPR001747 (SMART); IPR015816 (G3DSA:2.30.230.GENE3D); IPR001747 (PFAM); IPR001846 (PFAM); IPR015255 (PFAM); IPR011030 (G3DSA:1.25.10.GENE3D); PTHR23345 (PANTHER); PTHR23345 (PANTHER); PTHR23345:SF33 (PANTHER); PTHR23345:SF33 (PANTHER); SIGNAL_PEPTIDE_H_REGION (PHOBIUS); SIGNAL_PEPTIDE_C_REGION (PHOBIUS); SIGNAL_PEPTIDE_N_REGION (PHOBIUS); NON_CYTOPLASMIC_DOMA…	P:GO:0006869; F:GO:0005319	P:lipid transport; F:lipid transporter activity
XP_014270767.1	LOC106677387	122	acylphosphatase-2	singleton	F:GO:0003998	F:acylphosphatase activity	EC:3.6.1.7	Acylphosphatase	XP_006619176.1	acylphosphatase-1-like [Apis dorsata]	8.35955e-35	Insect	IPR020456 (PRINTS); IPR001792 (PFAM); G3DSA:3.30.70.100 (GENE3D); IPR020456 (PANTHER); IPR017968 (PROSITE_PATTERNS); IPR017968 (PROSITE_PATTERNS); SIGNAL_PEPTIDE (PHOBIUS); NON_CYTOPLASMIC_DOMAIN (PHOBIUS); SIGNAL_PEPTIDE_N_REGION (PHOBIUS); SIGNAL_PEPTIDE_C_REGION (PHOBIUS); SIGNAL_PEPTIDE_H_REGION (PHOBIUS); IPR001792 (PROSITE_PROFILES); SignalP-noTM (SIGNALP_EUK); IPR036046 (SUPERFAMILY)	F:GO:0003998	F:acylphosphatase activity
XP_014270813.1	LOC106677403	288	uncharacterized protein LOC106677403	singleton					XP_014256122.1	uncharacterized protein LOC106670372 [Cimex lectularius]	9.88649e-87	Insect	IPR006207 (SMART); IPR004133 (PFAM); IPR029034 (G3DSA:2.10.90.GENE3D); mobidb-lite (MOBIDB_LITE); PTHR15283:SF5 (PANTHER); PTHR15283 (PANTHER); SIGNAL_PEPTIDE_N_REGION (PHOBIUS); SIGNAL_PEPTIDE_H_REGION (PHOBIUS); SIGNAL_PEPTIDE (PHOBIUS); SIGNAL_PEPTIDE_C_REGION (PHOBIUS); NON_CYTOPLASMIC_DOMAIN (PHOBIUS); IPR006207 (PROSITE_PROFILES); SignalP-noTM (SIGNALP_EUK)	no GO terms	no GO terms
XP_014270817.1	LOC106677406	161	uncharacterized protein LOC106677406	singleton									PTHR33562 (PANTHER); SIGNAL_PEPTIDE_N_REGION (PHOBIUS); CYTOPLASMIC_DOMAIN (PHOBIUS); SIGNAL_PEPTIDE_C_REGION (PHOBIUS); SIGNAL_PEPTIDE (PHOBIUS); SIGNAL_PEPTIDE_H_REGION (PHOBIUS); NON_CYTOPLASMIC_DOMAIN (PHOBIUS); TRANSMEMBRANE (PHOBIUS); SignalP-TM (SIGNALP_GRAM_POSITIVE); SignalP-noTM (SIGNALP_GRAM_NEGATIVE); SignalP-noTM (SIGNALP_EUK)	no GO terms	no GO terms
XP_014270831.1	LOC106677420	411	protein 60A	singleton	F:GO:0008083	F:growth factor activity			XP_014259645.1	protein 60A [Cimex lectularius]	2.9017e-169	Insect	IPR001839 (SMART); IPR001111 (PFAM); IPR029034 (G3DSA:2.10.90.GENE3D); IPR001839 (PFAM); G3DSA:2.60.120.970 (GENE3D); mobidb-lite (MOBIDB_LITE); PTHR11848:SF54 (PANTHER); IPR015615 (PANTHER); IPR017948 (PROSITE_PATTERNS); SIGNAL_PEPTIDE (PHOBIUS); SIGNAL_PEPTIDE_C_REGION (PHOBIUS); SIGNAL_PEPTIDE_H_REGION (PHOBIUS); SIGNAL_PEPTIDE_N_REGION (PHOBIUS); NON_CYTOPLASMIC_DOMAIN (PHOBIUS); IPR001839 (P…	F:GO:0008083	F:growth factor activity
XP_014270955.1	LOC106677492	217	uncharacterized protein LOC106677492	singleton									NON_CYTOPLASMIC_DOMAIN (PHOBIUS); SIGNAL_PEPTIDE_C_REGION (PHOBIUS); SIGNAL_PEPTIDE_N_REGION (PHOBIUS); SIGNAL_PEPTIDE_H_REGION (PHOBIUS); SIGNAL_PEPTIDE (PHOBIUS); SignalP-noTM (SIGNALP_EUK); SignalP-noTM (SIGNALP_GRAM_NEGATIVE); SignalP-TM (SIGNALP_GRAM_POSITIVE)	no GO terms	no GO terms
XP_014270980.1	LOC106677514	492	dnaJ homolog subfamily C member 3	singleton	F:GO:0005515	F:protein binding			ATU82884.1	secreted Fis1 TPR C containing protein [Pristhesancus plagipennis]	0	Insect	IPR001623 (PRINTS); IPR019734 (SMART); IPR001623 (SMART); IPR011990 (G3DSA:1.25.40.GENE3D); IPR036869 (G3DSA:1.10.287.GENE3D); IPR019734 (PFAM); IPR001623 (PFAM); mobidb-lite (MOBIDB_LITE); PTHR44140 (PANTHER); PTHR44140:SF3 (PANTHER); SIGNAL_PEPTIDE_H_REGION (PHOBIUS); SIGNAL_PEPTIDE (PHOBIUS); NON_CYTOPLASMIC_DOMAIN (PHOBIUS); SIGNAL_PEPTIDE_C_REGION (PHOBIUS); SIGNAL_PEPTIDE_N_REGION (PHOBIUS)…	F:GO:0005515	F:protein binding
XP_014271054.1	LOC106677556	476	alpha-amylase 4N-like	singleton	P:GO:0005975; F:GO:0003824; F:GO:0043169	P:carbohydrate metabolic process; F:catalytic activity; F:cation binding			ABC68516.1	alpha-amylase [Blattella germanica]	0	Insect	IPR006046 (PRINTS); IPR006047 (SMART); IPR031319 (SMART); IPR013780 (G3DSA:2.60.40.GENE3D); G3DSA:3.20.20.80 (GENE3D); IPR006048 (PFAM); IPR006047 (PFAM); PTHR43447 (PANTHER); PTHR43447:SF7 (PANTHER); NON_CYTOPLASMIC_DOMAIN (PHOBIUS); SIGNAL_PEPTIDE (PHOBIUS); SIGNAL_PEPTIDE_C_REGION (PHOBIUS); SIGNAL_PEPTIDE_N_REGION (PHOBIUS); SIGNAL_PEPTIDE_H_REGION (PHOBIUS); cd11317 (CDD); SignalP-noTM (SIGN…	P:GO:0005975; F:GO:0003824; F:GO:0043169	P:carbohydrate metabolic process; F:catalytic activity; F:cation binding
XP_014271223.1	LOC106677677	295	palmitoyl-protein thioesterase 1	singleton	P:GO:0002084; F:GO:0008474	P:protein depalmitoylation; F:palmitoyl-(protein) hydrolase activity	EC:3.1.2.22	Palmitoyl-protein hydrolase	XP_023711718.1	palmitoyl-protein thioesterase 1 isoform X1 [Cryptotermes secundus]	1.65631e-138	Insect	IPR002472 (PRINTS); IPR002472 (PFAM); IPR029058 (G3DSA:3.40.50.GENE3D); IPR030294 (PTHR11247:PANTHER); PTHR11247 (PANTHER); SIGNAL_PEPTIDE (PHOBIUS); NON_CYTOPLASMIC_DOMAIN (PHOBIUS); SIGNAL_PEPTIDE_N_REGION (PHOBIUS); SIGNAL_PEPTIDE_C_REGION (PHOBIUS); SIGNAL_PEPTIDE_H_REGION (PHOBIUS); SignalP-TM (SIGNALP_EUK); IPR029058 (SUPERFAMILY); TMhelix (TMHMM)	P:GO:0002084; F:GO:0008474; F:GO:0098599	P:protein depalmitoylation; F:palmitoyl-(protein) hydrolase activity; F:palmitoyl hydrolase activity
XP_014271583.1	LOC106677902	143	uncharacterized protein LOC106677902	singleton									PTHR33562 (PANTHER); SIGNAL_PEPTIDE_N_REGION (PHOBIUS); SIGNAL_PEPTIDE_C_REGION (PHOBIUS); CYTOPLASMIC_DOMAIN (PHOBIUS); NON_CYTOPLASMIC_DOMAIN (PHOBIUS); SIGNAL_PEPTIDE_H_REGION (PHOBIUS); SIGNAL_PEPTIDE (PHOBIUS); TRANSMEMBRANE (PHOBIUS); SignalP-TM (SIGNALP_GRAM_POSITIVE); SignalP-noTM (SIGNALP_EUK)	no GO terms	no GO terms
XP_014271762.1	LOC106678011	198	RNA polymerase II subunit A C-terminal domain phosphatase SSU72	singleton	P:GO:0006397; F:GO:0004721; C:GO:0005634	P:mRNA processing; F:phosphoprotein phosphatase activity; C:nucleus	EC:3.1.3.16	Protein-serine/threonine phosphatase	XP_014243194.1	RNA polymerase II subunit A C-terminal domain phosphatase SSU72 [Cimex lectularius]	1.66261e-115	Insect	G3DSA:3.40.50.2300 (GENE3D); IPR006811 (PFAM); IPR006811 (PANTHER); PTHR20383:SF11 (PANTHER); NON_CYTOPLASMIC_DOMAIN (PHOBIUS); SIGNAL_PEPTIDE_C_REGION (PHOBIUS); SIGNAL_PEPTIDE_N_REGION (PHOBIUS); SIGNAL_PEPTIDE (PHOBIUS); SIGNAL_PEPTIDE_H_REGION (PHOBIUS); SignalP-noTM (SIGNALP_EUK); SignalP-TM (SIGNALP_GRAM_POSITIVE)	P:GO:0006397; F:GO:0004721; C:GO:0005634	P:mRNA processing; F:phosphoprotein phosphatase activity; C:nucleus
XP_014271832.1	LOC106678053	243	endoplasmic reticulum resident protein 29	singleton	P:GO:0009306; C:GO:0005788	P:protein secretion; C:endoplasmic reticulum lumen			BAN20799.1	endoplasmic reticulum protein erp29 [Riptortus pedestris]	1.6691e-132	Insect	IPR036356 (G3DSA:1.20.1150.GENE3D); IPR012883 (PFAM); IPR011679 (PFAM); IPR036249 (G3DSA:3.40.30.GENE3D); PTHR12211:SF0 (PANTHER); IPR016855 (PANTHER); SIGNAL_PEPTIDE_H_REGION (PHOBIUS); SIGNAL_PEPTIDE_C_REGION (PHOBIUS); NON_CYTOPLASMIC_DOMAIN (PHOBIUS); SIGNAL_PEPTIDE (PHOBIUS); SIGNAL_PEPTIDE_N_REGION (PHOBIUS); SignalP-noTM (SIGNALP_EUK); IPR036249 (SUPERFAMILY); IPR036356 (SUPERFAMILY)	P:GO:0009306; C:GO:0005783; C:GO:0005788	P:protein secretion; C:endoplasmic reticulum; C:endoplasmic reticulum lumen
XP_014271851.1	LOC106678069	728	laccase-5	singleton	P:GO:0055114; F:GO:0005507; F:GO:0016491	P:oxidation-reduction process; F:copper ion binding; F:oxidoreductase activity			BBM95978.1	multicopper oxidase 2, partial [Plautia stali]	0	Insect	IPR011706 (PFAM); IPR008972 (G3DSA:2.60.40.GENE3D); IPR008972 (G3DSA:2.60.40.GENE3D); IPR011707 (PFAM); IPR008972 (G3DSA:2.60.40.GENE3D); IPR001117 (PFAM); mobidb-lite (MOBIDB_LITE); PTHR11709 (PANTHER); PTHR11709:SF232 (PANTHER); IPR033138 (PROSITE_PATTERNS); IPR002355 (PROSITE_PATTERNS); SIGNAL_PEPTIDE_H_REGION (PHOBIUS); SIGNAL_PEPTIDE_C_REGION (PHOBIUS); SIGNAL_PEPTIDE_N_REGION (PHOBIUS); NON…	P:GO:0055114; F:GO:0005507; F:GO:0016491	P:oxidation-reduction process; F:copper ion binding; F:oxidoreductase activity
XP_014272186.1	LOC106678279	189	protein seele	singleton					XP_014240188.1	protein seele [Cimex lectularius]	8.21998e-72	Insect	IPR021852 (PFAM); IPR042415 (PANTHER); PTHR13341:SF2 (PANTHER); SIGNAL_PEPTIDE_C_REGION (PHOBIUS); SIGNAL_PEPTIDE (PHOBIUS); NON_CYTOPLASMIC_DOMAIN (PHOBIUS); SIGNAL_PEPTIDE_H_REGION (PHOBIUS); SIGNAL_PEPTIDE_N_REGION (PHOBIUS); SignalP-noTM (SIGNALP_EUK)	no GO terms	no GO terms
XP_014272303.1	LOC106678353	666	protein Skeletor, isoforms B/C	singleton					XP_014255074.1	protein Skeletor, isoforms B/C [Cimex lectularius]	0	Insect	IPR005018 (SMART); IPR019545 (SMART); IPR005018 (PFAM); IPR019545 (PFAM); PTHR24036 (PANTHER); CYTOPLASMIC_DOMAIN (PHOBIUS); TRANSMEMBRANE (PHOBIUS); SIGNAL_PEPTIDE_H_REGION (PHOBIUS); NON_CYTOPLASMIC_DOMAIN (PHOBIUS); SIGNAL_PEPTIDE (PHOBIUS); SIGNAL_PEPTIDE_N_REGION (PHOBIUS); SIGNAL_PEPTIDE_C_REGION (PHOBIUS); IPR019545 (PROSITE_PROFILES); IPR019545 (PROSITE_PROFILES); IPR005018 (PROSITE_PROFI…	no GO terms	no GO terms
XP_014272352.1	LOC106678387	104	uncharacterized protein LOC106678387	singleton									SIGNAL_PEPTIDE_H_REGION (PHOBIUS); SIGNAL_PEPTIDE_C_REGION (PHOBIUS); TRANSMEMBRANE (PHOBIUS); NON_CYTOPLASMIC_DOMAIN (PHOBIUS); SIGNAL_PEPTIDE (PHOBIUS); SIGNAL_PEPTIDE_N_REGION (PHOBIUS); CYTOPLASMIC_DOMAIN (PHOBIUS); SignalP-noTM (SIGNALP_EUK)	no GO terms	no GO terms
XP_014272470.1	LOC106678467	489	KDEL motif-containing protein 1-like	singleton					XP_022191609.1	KDEL motif-containing protein 1-like isoform X2 [Nilaparvata lugens]	0	Insect	IPR006598 (SMART); IPR006598 (PFAM); IPR013783 (G3DSA:2.60.40.GENE3D); PTHR12203 (PANTHER); PTHR12203:SF55 (PANTHER); SIGNAL_PEPTIDE_H_REGION (PHOBIUS); SIGNAL_PEPTIDE_N_REGION (PHOBIUS); SIGNAL_PEPTIDE_C_REGION (PHOBIUS); NON_CYTOPLASMIC_DOMAIN (PHOBIUS); SIGNAL_PEPTIDE (PHOBIUS); SignalP-noTM (SIGNALP_EUK); IPR014756 (SUPERFAMILY)	no GO terms	no GO terms
XP_014272640.1	LOC106678575	468	lysosomal Pro-X carboxypeptidase	singleton	P:GO:0006508; F:GO:0008236	P:proteolysis; F:serine-type peptidase activity			XP_023706479.1	lysosomal Pro-X carboxypeptidase [Cryptotermes secundus]	0	Insect	IPR008758 (PFAM); IPR029058 (G3DSA:3.40.50.GENE3D); IPR042269 (G3DSA:1.20.120.GENE3D); PTHR11010:SF38 (PANTHER); PTHR11010 (PANTHER); SIGNAL_PEPTIDE_C_REGION (PHOBIUS); SIGNAL_PEPTIDE (PHOBIUS); NON_CYTOPLASMIC_DOMAIN (PHOBIUS); SIGNAL_PEPTIDE_H_REGION (PHOBIUS); SIGNAL_PEPTIDE_N_REGION (PHOBIUS); SignalP-noTM (SIGNALP_EUK); SignalP-noTM (SIGNALP_GRAM_NEGATIVE); IPR029058 (SUPERFAMILY)	P:GO:0006508; F:GO:0008236	P:proteolysis; F:serine-type peptidase activity
XP_014272695.1	LOC106678609	483	glycine-rich cell wall structural protein 1.8-like	singleton					XP_014242624.1	glycine-rich cell wall structural protein 1-like [Cimex lectularius]	9.69724e-16	Insect	mobidb-lite (MOBIDB_LITE); mobidb-lite (MOBIDB_LITE); mobidb-lite (MOBIDB_LITE); mobidb-lite (MOBIDB_LITE); mobidb-lite (MOBIDB_LITE); mobidb-lite (MOBIDB_LITE); PTHR47771:SF3 (PANTHER); PTHR47771 (PANTHER); SIGNAL_PEPTIDE_N_REGION (PHOBIUS); SIGNAL_PEPTIDE_H_REGION (PHOBIUS); NON_CYTOPLASMIC_DOMAIN (PHOBIUS); SIGNAL_PEPTIDE (PHOBIUS); SIGNAL_PEPTIDE_C_REGION (PHOBIUS); SignalP-noTM (SIGNALP_EUK)…	no GO terms	no GO terms
XP_014272900.1	LOC106678715	915	integrator complex subunit 6	singleton					KAE9438471.1	hypothetical protein GE061_15367 [Apolygus lucorum]	0	Insect	Coil (COILS); PR01217 (PRINTS); IPR002035 (SMART); IPR036465 (G3DSA:3.40.50.GENE3D); IPR029307 (PFAM); IPR002035 (PFAM); mobidb-lite (MOBIDB_LITE); mobidb-lite (MOBIDB_LITE); mobidb-lite (MOBIDB_LITE); PTHR12957 (PANTHER); NON_CYTOPLASMIC_DOMAIN (PHOBIUS); SIGNAL_PEPTIDE_H_REGION (PHOBIUS); SIGNAL_PEPTIDE (PHOBIUS); SIGNAL_PEPTIDE_N_REGION (PHOBIUS); SIGNAL_PEPTIDE_C_REGION (PHOBIUS); IPR002035 (…	no GO terms	no GO terms
XP_014272949.1	LOC106678736	818	prosaposin	singleton	P:GO:0006665; C:GO:0005764	P:sphingolipid metabolic process; C:lysosome			ATU82941.1	secreted Saposin-like protein [Pristhesancus plagipennis]	0	Insect	IPR008373 (PRINTS); IPR003119 (SMART); IPR008139 (SMART); IPR003119 (PFAM); IPR007856 (PFAM); G3DSA:1.10.225.10 (GENE3D); G3DSA:1.10.225.10 (GENE3D); IPR008138 (PFAM); PTHR11480 (PANTHER); PTHR11480:SF3 (PANTHER); PTHR11480 (PANTHER); PTHR11480:SF3 (PANTHER); PTHR11480:SF3 (PANTHER); NON_CYTOPLASMIC_DOMAIN (PHOBIUS); SIGNAL_PEPTIDE_C_REGION (PHOBIUS); SIGNAL_PEPTIDE (PHOBIUS); SIGNAL_PEPTIDE_N_RE…	P:GO:0006629; P:GO:0006665; C:GO:0005764	P:lipid metabolic process; P:sphingolipid metabolic process; C:lysosome
XP_014273088.1	LOC106678828	289	poly(U)-specific endoribonuclease homolog	singleton	F:GO:0004521	F:endoribonuclease activity			XP_014250564.1	poly(U)-specific endoribonuclease homolog [Cimex lectularius]	1.89301e-100	Insect	IPR018998 (PFAM); IPR039787 (PANTHER); SIGNAL_PEPTIDE_H_REGION (PHOBIUS); SIGNAL_PEPTIDE (PHOBIUS); SIGNAL_PEPTIDE_N_REGION (PHOBIUS); SIGNAL_PEPTIDE_C_REGION (PHOBIUS); NON_CYTOPLASMIC_DOMAIN (PHOBIUS); SignalP-noTM (SIGNALP_EUK); SignalP-TM (SIGNALP_GRAM_POSITIVE); IPR037227 (SUPERFAMILY)	F:GO:0004521	F:endoribonuclease activity
XP_014273103.1	LOC106678839	1319	transport and Golgi organization protein 1	singleton	F:GO:0005515	F:protein binding			KAE9440414.1	hypothetical protein GE061_14296 [Apolygus lucorum]	2.21007e-130	Insect	Coil (COILS); Coil (COILS); Coil (COILS); Coil (COILS); Coil (COILS); Coil (COILS); IPR001452 (SMART); G3DSA:2.30.30.40 (GENE3D); mobidb-lite (MOBIDB_LITE); mobidb-lite (MOBIDB_LITE); mobidb-lite (MOBIDB_LITE); mobidb-lite (MOBIDB_LITE); mobidb-lite (MOBIDB_LITE); mobidb-lite (MOBIDB_LITE); mobidb-lite (MOBIDB_LITE); mobidb-lite (MOBIDB_LITE); mobidb-lite (MOBIDB_LITE); mobidb-lite (MOBIDB_LITE);…	F:GO:0005515	F:protein binding
XP_014273428.1	LOC106679031	908	neutral alpha-glucosidase AB	singleton	P:GO:0005975; F:GO:0004553; F:GO:0030246	P:carbohydrate metabolic process; F:hydrolase activity, hydrolyzing O-glycosyl compounds; F:carbohydrate binding			ATU82887.1	secreted Glucosidase-like protein [Pristhesancus plagipennis]	0	Insect	G3DSA:3.20.20.80 (GENE3D); IPR025887 (PFAM); IPR013780 (G3DSA:2.60.40.GENE3D); IPR013780 (G3DSA:2.60.40.GENE3D); IPR000322 (PFAM); G3DSA:2.60.40.1760 (GENE3D); PTHR22762 (PANTHER); PTHR22762:SF54 (PANTHER); IPR030458 (PROSITE_PATTERNS); NON_CYTOPLASMIC_DOMAIN (PHOBIUS); SIGNAL_PEPTIDE_C_REGION (PHOBIUS); SIGNAL_PEPTIDE (PHOBIUS); SIGNAL_PEPTIDE_N_REGION (PHOBIUS); SIGNAL_PEPTIDE_H_REGION (PHOBIUS…	P:GO:0005975; F:GO:0003824; F:GO:0004553; F:GO:0030246	P:carbohydrate metabolic process; F:catalytic activity; F:hydrolase activity, hydrolyzing O-glycosyl compounds; F:carbohydrate binding
XP_014273539.1	LOC106679096	207	ATP-dependent RNA helicase dbp2-like	singleton					KAE9433797.1	hypothetical protein GE061_19368 [Apolygus lucorum]	1.05462e-27	Insect	PTHR47771 (PANTHER); SIGNAL_PEPTIDE_H_REGION (PHOBIUS); SIGNAL_PEPTIDE_N_REGION (PHOBIUS); SIGNAL_PEPTIDE_C_REGION (PHOBIUS); NON_CYTOPLASMIC_DOMAIN (PHOBIUS); SIGNAL_PEPTIDE (PHOBIUS); SignalP-noTM (SIGNALP_EUK)	no GO terms	no GO terms
XP_014273550.1	LOC106679108	143	probable antibacterial peptide	singleton					BBE08155.1	antimicrobial peptide Hemiptericin [Plautia stali]	1.52163e-80	Insect	SIGNAL_PEPTIDE_C_REGION (PHOBIUS); SIGNAL_PEPTIDE_N_REGION (PHOBIUS); SIGNAL_PEPTIDE_H_REGION (PHOBIUS); NON_CYTOPLASMIC_DOMAIN (PHOBIUS); SIGNAL_PEPTIDE (PHOBIUS); SignalP-noTM (SIGNALP_GRAM_NEGATIVE); SignalP-noTM (SIGNALP_EUK); SignalP-TM (SIGNALP_GRAM_POSITIVE)	no GO terms	no GO terms
XP_014273626.1	LOC106679160	182	uncharacterized protein LOC106679160 isoform X2	singleton					KAE9423527.1	hypothetical protein GE061_01525, partial [Apolygus lucorum]	4.24301e-30	Insect	IPR012674 (G3DSA:2.40.128.GENE3D); NON_CYTOPLASMIC_DOMAIN (PHOBIUS); SIGNAL_PEPTIDE_N_REGION (PHOBIUS); SIGNAL_PEPTIDE_C_REGION (PHOBIUS); SIGNAL_PEPTIDE (PHOBIUS); SIGNAL_PEPTIDE_H_REGION (PHOBIUS); SignalP-noTM (SIGNALP_EUK); SignalP-noTM (SIGNALP_GRAM_NEGATIVE); IPR012674 (SUPERFAMILY)	no GO terms	no GO terms
XP_014273656.1	LOC106679172	270	uncharacterized protein LOC106679172	singleton					QHB21513.1	venom hemolysin-like protein 6 [Platymeris rhadamanthus]	7.46074e-05	Insect	SIGNAL_PEPTIDE_N_REGION (PHOBIUS); NON_CYTOPLASMIC_DOMAIN (PHOBIUS); SIGNAL_PEPTIDE_C_REGION (PHOBIUS); SIGNAL_PEPTIDE_H_REGION (PHOBIUS); SIGNAL_PEPTIDE (PHOBIUS); SignalP-noTM (SIGNALP_EUK); SignalP-TM (SIGNALP_GRAM_POSITIVE); SignalP-noTM (SIGNALP_GRAM_NEGATIVE)	no GO terms	no GO terms
XP_014273734.1	LOC106679231	158	ecdysteroid-regulated 16 kDa protein-like	singleton					KAE9434246.1	hypothetical protein GE061_19821 [Apolygus lucorum]	1.02645e-44	Insect	IPR003172 (SMART); IPR003172 (PFAM); G3DSA:2.60.40.770 (GENE3D); IPR039670 (PANTHER); PTHR11306:SF30 (PANTHER); SIGNAL_PEPTIDE (PHOBIUS); NON_CYTOPLASMIC_DOMAIN (PHOBIUS); SIGNAL_PEPTIDE_N_REGION (PHOBIUS); SIGNAL_PEPTIDE_H_REGION (PHOBIUS); SIGNAL_PEPTIDE_C_REGION (PHOBIUS); SignalP-TM (SIGNALP_GRAM_POSITIVE); SignalP-noTM (SIGNALP_EUK); IPR014756 (SUPERFAMILY)	no GO terms	no GO terms
XP_014273787.1	LOC106679252	242	ribonuclease Oy-like	singleton	F:GO:0003723; F:GO:0033897	F:RNA binding; F:ribonuclease T2 activity	EC:3.1.31; EC:3.1.27; EC:4.6.1.19	Acting on ester bonds; Acting on ester bonds; Ribonuclease T(2)	BAN20292.1	ribonuclease t2 [Riptortus pedestris]	8.20949e-73	Insect	IPR001568 (PFAM); IPR036430 (G3DSA:3.90.730.GENE3D); PTHR11240:SF22 (PANTHER); IPR001568 (PANTHER); IPR033130 (PROSITE_PATTERNS); SIGNAL_PEPTIDE_N_REGION (PHOBIUS); SIGNAL_PEPTIDE_H_REGION (PHOBIUS); SIGNAL_PEPTIDE_C_REGION (PHOBIUS); SIGNAL_PEPTIDE (PHOBIUS); NON_CYTOPLASMIC_DOMAIN (PHOBIUS); IPR033697 (CDD); SignalP-noTM (SIGNALP_EUK); IPR036430 (SUPERFAMILY); TMhelix (TMHMM)	F:GO:0003723; F:GO:0033897	F:RNA binding; F:ribonuclease T2 activity
XP_014273859.1	LOC106679300	336	uncharacterized protein LOC106679300	singleton									Coil (COILS); mobidb-lite (MOBIDB_LITE); NON_CYTOPLASMIC_DOMAIN (PHOBIUS); SIGNAL_PEPTIDE_C_REGION (PHOBIUS); SIGNAL_PEPTIDE (PHOBIUS); SIGNAL_PEPTIDE_H_REGION (PHOBIUS); SIGNAL_PEPTIDE_N_REGION (PHOBIUS); SignalP-noTM (SIGNALP_EUK)	no GO terms	no GO terms
XP_014274004.1	LOC106679389	227	putative uncharacterized protein DDB_G0271606	singleton					XP_014260534.1	activating signal cointegrator 1 complex subunit 2 homolog [Cimex lectularius]	9.42853e-09	Insect	mobidb-lite (MOBIDB_LITE); mobidb-lite (MOBIDB_LITE); SIGNAL_PEPTIDE_N_REGION (PHOBIUS); SIGNAL_PEPTIDE_C_REGION (PHOBIUS); SIGNAL_PEPTIDE (PHOBIUS); SIGNAL_PEPTIDE_H_REGION (PHOBIUS); NON_CYTOPLASMIC_DOMAIN (PHOBIUS); SignalP-TM (SIGNALP_GRAM_POSITIVE); SignalP-noTM (SIGNALP_EUK)	no GO terms	no GO terms
XP_014274148.1	LOC106679473	346	spidroin-1-like	singleton					RXN38308.1	hypothetical protein ROHU_001236 [Labeo rohita]	3.72051e-28	Chordate	mobidb-lite (MOBIDB_LITE); mobidb-lite (MOBIDB_LITE); SIGNAL_PEPTIDE_C_REGION (PHOBIUS); SIGNAL_PEPTIDE_N_REGION (PHOBIUS); SIGNAL_PEPTIDE_H_REGION (PHOBIUS); NON_CYTOPLASMIC_DOMAIN (PHOBIUS); SIGNAL_PEPTIDE (PHOBIUS); SignalP-TM (SIGNALP_GRAM_POSITIVE); SignalP-noTM (SIGNALP_EUK); SignalP-noTM (SIGNALP_GRAM_NEGATIVE); TMhelix (TMHMM)	no GO terms	no GO terms
XP_014274155.1	LOC106679479	266	keratin, type I cytoskeletal 9-like	singleton									mobidb-lite (MOBIDB_LITE); mobidb-lite (MOBIDB_LITE); mobidb-lite (MOBIDB_LITE); mobidb-lite (MOBIDB_LITE); SIGNAL_PEPTIDE_H_REGION (PHOBIUS); SIGNAL_PEPTIDE_N_REGION (PHOBIUS); SIGNAL_PEPTIDE_C_REGION (PHOBIUS); NON_CYTOPLASMIC_DOMAIN (PHOBIUS); SIGNAL_PEPTIDE (PHOBIUS); SignalP-noTM (SIGNALP_EUK)	no GO terms	no GO terms
XP_014274289.1	LOC106679574	291	27 kDa glycoprotein-like	singleton					BAN20856.1	conserved hypothetical protein [Riptortus pedestris]	1.91014e-123	Insect	IPR009832 (PFAM); IPR009832 (PANTHER); SIGNAL_PEPTIDE_C_REGION (PHOBIUS); SIGNAL_PEPTIDE (PHOBIUS); CYTOPLASMIC_DOMAIN (PHOBIUS); SIGNAL_PEPTIDE_H_REGION (PHOBIUS); SIGNAL_PEPTIDE_N_REGION (PHOBIUS); NON_CYTOPLASMIC_DOMAIN (PHOBIUS); TRANSMEMBRANE (PHOBIUS); SignalP-noTM (SIGNALP_EUK); SignalP-TM (SIGNALP_GRAM_POSITIVE)	no GO terms	no GO terms
XP_014274382.1	LOC106679634	521	transforming growth factor-beta-induced protein ig-h3 isoform X1	singleton					KAE9441281.1	hypothetical protein GE061_11639 [Apolygus lucorum]	0	Insect	IPR000782 (SMART); IPR036378 (G3DSA:2.30.180.GENE3D); IPR000782 (PFAM); IPR036378 (G3DSA:2.30.180.GENE3D); PTHR10900 (PANTHER); PTHR10900:SF100 (PANTHER); SIGNAL_PEPTIDE_H_REGION (PHOBIUS); SIGNAL_PEPTIDE (PHOBIUS); SIGNAL_PEPTIDE_C_REGION (PHOBIUS); NON_CYTOPLASMIC_DOMAIN (PHOBIUS); SIGNAL_PEPTIDE_N_REGION (PHOBIUS); IPR000782 (PROSITE_PROFILES); IPR000782 (PROSITE_PROFILES); IPR000782 (PROSITE_…	no GO terms	no GO terms
XP_014274412.1	LOC106679652	340	N(4)-(Beta-N-acetylglucosaminyl)-L-asparaginase-like	singleton					XP_014246223.1	N(4)-(Beta-N-acetylglucosaminyl)-L-asparaginase isoform X3 [Cimex lectularius]	1.56016e-136	Insect	IPR000246 (PFAM); G3DSA:3.60.20.30 (GENE3D); IPR000246 (PANTHER); PTHR10188:SF6 (PANTHER); SIGNAL_PEPTIDE (PHOBIUS); SIGNAL_PEPTIDE_C_REGION (PHOBIUS); SIGNAL_PEPTIDE_H_REGION (PHOBIUS); SIGNAL_PEPTIDE_N_REGION (PHOBIUS); NON_CYTOPLASMIC_DOMAIN (PHOBIUS); cd04513 (CDD); SignalP-TM (SIGNALP_EUK); IPR029055 (SUPERFAMILY); TMhelix (TMHMM)	F:GO:0016787	F:hydrolase activity
XP_014274496.1	LOC106679705	508	mucin-5AC	singleton									NON_CYTOPLASMIC_DOMAIN (PHOBIUS); SIGNAL_PEPTIDE_H_REGION (PHOBIUS); SIGNAL_PEPTIDE_C_REGION (PHOBIUS); SIGNAL_PEPTIDE_N_REGION (PHOBIUS); SIGNAL_PEPTIDE (PHOBIUS); SignalP-noTM (SIGNALP_GRAM_NEGATIVE); SignalP-noTM (SIGNALP_EUK)	no GO terms	no GO terms
XP_014274537.1	LOC106679733	180	transcription initiation factor TFIID subunit 1-like	singleton									mobidb-lite (MOBIDB_LITE); mobidb-lite (MOBIDB_LITE); mobidb-lite (MOBIDB_LITE); mobidb-lite (MOBIDB_LITE); SIGNAL_PEPTIDE_H_REGION (PHOBIUS); SIGNAL_PEPTIDE_C_REGION (PHOBIUS); SIGNAL_PEPTIDE (PHOBIUS); SIGNAL_PEPTIDE_N_REGION (PHOBIUS); NON_CYTOPLASMIC_DOMAIN (PHOBIUS); SignalP-noTM (SIGNALP_EUK); SignalP-noTM (SIGNALP_GRAM_NEGATIVE); SignalP-TM (SIGNALP_GRAM_POSITIVE)	no GO terms	no GO terms
XP_014274744.1	LOC106679873	351	beta-1,3-galactosyltransferase 5	singleton	P:GO:0006486; C:GO:0016020	P:protein glycosylation; C:membrane			XP_014257304.1	beta-1,3-galactosyltransferase 5 [Cimex lectularius]	3.2263e-120	Insect	IPR002659 (PFAM); IPR002659 (PANTHER); PTHR11214:SF235 (PANTHER); SIGNAL_PEPTIDE_H_REGION (PHOBIUS); SIGNAL_PEPTIDE_C_REGION (PHOBIUS); SIGNAL_PEPTIDE (PHOBIUS); SIGNAL_PEPTIDE_N_REGION (PHOBIUS); NON_CYTOPLASMIC_DOMAIN (PHOBIUS); SignalP-noTM (SIGNALP_EUK); TMhelix (TMHMM)	P:GO:0006486; C:GO:0016020	P:protein glycosylation; C:membrane
XP_014275071.1	LOC106680097	134	uncharacterized protein LOC106680097	singleton									SIGNAL_PEPTIDE_C_REGION (PHOBIUS); SIGNAL_PEPTIDE_N_REGION (PHOBIUS); SIGNAL_PEPTIDE_H_REGION (PHOBIUS); SIGNAL_PEPTIDE (PHOBIUS); NON_CYTOPLASMIC_DOMAIN (PHOBIUS); SignalP-noTM (SIGNALP_EUK)	no GO terms	no GO terms
XP_014275159.1	LOC106680160	366	protein shifted-like	singleton					BAN21300.1	conserved hypothetical protein [Riptortus pedestris]	0	Insect	IPR013309 (PRINTS); IPR000742 (SMART); IPR003306 (SMART); G3DSA:2.10.25.10 (GENE3D); G3DSA:2.10.25.10 (GENE3D); IPR038677 (G3DSA:2.60.40.GENE3D); G3DSA:2.10.25.10 (GENE3D); G3DSA:2.10.25.10 (GENE3D); IPR003306 (PFAM); IPR013032 (PFAM); PTHR14949 (PANTHER); PTHR14949:SF32 (PANTHER); IPR013032 (PROSITE_PATTERNS); IPR013032 (PROSITE_PATTERNS); IPR013032 (PROSITE_PATTERNS); IPR013032 (PROSITE_PATTERN…	no GO terms	no GO terms
XP_014275180.1	LOC106680177	369	protein gar2	singleton	F:GO:0042302	F:structural constituent of cuticle			XP_018905323.1	PREDICTED: uncharacterized protein LOC109035930 [Bemisia tabaci]	2.81691e-17	Insect	IPR000618 (PFAM); mobidb-lite (MOBIDB_LITE); mobidb-lite (MOBIDB_LITE); mobidb-lite (MOBIDB_LITE); mobidb-lite (MOBIDB_LITE); mobidb-lite (MOBIDB_LITE); mobidb-lite (MOBIDB_LITE); PTHR12236 (PANTHER); SIGNAL_PEPTIDE_N_REGION (PHOBIUS); SIGNAL_PEPTIDE_C_REGION (PHOBIUS); SIGNAL_PEPTIDE (PHOBIUS); NON_CYTOPLASMIC_DOMAIN (PHOBIUS); SIGNAL_PEPTIDE_H_REGION (PHOBIUS); IPR000618 (PROSITE_PROFILES); Sig…	F:GO:0042302	F:structural constituent of cuticle
XP_014275215.1	LOC106680197	854	microsomal triglyceride transfer protein large subunit	singleton	P:GO:0006869; F:GO:0005548	P:lipid transport; F:phospholipid transporter activity			KAE9437053.1	hypothetical protein GE061_16785 [Apolygus lucorum]	0	Insect	Coil (COILS); IPR001747 (SMART); IPR001747 (PFAM); IPR015816 (G3DSA:2.30.230.GENE3D); IPR011030 (G3DSA:1.25.10.GENE3D); IPR039988 (PANTHER); PTHR13024:SF0 (PANTHER); SIGNAL_PEPTIDE (PHOBIUS); SIGNAL_PEPTIDE_N_REGION (PHOBIUS); SIGNAL_PEPTIDE_C_REGION (PHOBIUS); NON_CYTOPLASMIC_DOMAIN (PHOBIUS); SIGNAL_PEPTIDE_H_REGION (PHOBIUS); IPR001747 (PROSITE_PROFILES); SignalP-noTM (SIGNALP_EUK); IPR011030 …	P:GO:0006869; F:GO:0005319; F:GO:0005548	P:lipid transport; F:lipid transporter activity; F:phospholipid transporter activity
XP_014275354.1	LOC106680287	626	beta-galactosidase-like	singleton	P:GO:0005975; F:GO:0004565	P:carbohydrate metabolic process; F:beta-galactosidase activity	EC:3.2.1.23	Beta-galactosidase	XP_024084647.1	beta-galactosidase isoform X1 [Cimex lectularius]	0	Insect	IPR001944 (PRINTS); IPR008979 (G3DSA:2.60.120.GENE3D); IPR025300 (PFAM); IPR008979 (G3DSA:2.60.120.GENE3D); IPR026283 (PIRSF); IPR031330 (PFAM); G3DSA:3.20.20.80 (GENE3D); PTHR23421:SF50 (PANTHER); IPR001944 (PANTHER); SIGNAL_PEPTIDE_H_REGION (PHOBIUS); SIGNAL_PEPTIDE (PHOBIUS); SIGNAL_PEPTIDE_N_REGION (PHOBIUS); SIGNAL_PEPTIDE_C_REGION (PHOBIUS); NON_CYTOPLASMIC_DOMAIN (PHOBIUS); SignalP-noTM (S…	P:GO:0005975; F:GO:0004553; F:GO:0004565	P:carbohydrate metabolic process; F:hydrolase activity, hydrolyzing O-glycosyl compounds; F:beta-galactosidase activity
XP_014275388.1	LOC106680313	209	uncharacterized protein LOC106680313	singleton									Coil (COILS); mobidb-lite (MOBIDB_LITE); mobidb-lite (MOBIDB_LITE); mobidb-lite (MOBIDB_LITE); SIGNAL_PEPTIDE (PHOBIUS); NON_CYTOPLASMIC_DOMAIN (PHOBIUS); SIGNAL_PEPTIDE_N_REGION (PHOBIUS); SIGNAL_PEPTIDE_C_REGION (PHOBIUS); SIGNAL_PEPTIDE_H_REGION (PHOBIUS); SignalP-noTM (SIGNALP_GRAM_NEGATIVE); SignalP-noTM (SIGNALP_EUK); SignalP-TM (SIGNALP_GRAM_POSITIVE); TMhelix (TMHMM)	no GO terms	no GO terms
XP_014275697.1	LOC106680475	206	protein TsetseEP-like	singleton									PR01217 (PRINTS); mobidb-lite (MOBIDB_LITE); mobidb-lite (MOBIDB_LITE); SIGNAL_PEPTIDE_H_REGION (PHOBIUS); SIGNAL_PEPTIDE (PHOBIUS); SIGNAL_PEPTIDE_C_REGION (PHOBIUS); SIGNAL_PEPTIDE_N_REGION (PHOBIUS); NON_CYTOPLASMIC_DOMAIN (PHOBIUS); SignalP-noTM (SIGNALP_EUK)	no GO terms	no GO terms
XP_014275716.1	LOC106680486	147	uncharacterized protein LOC106680486	singleton					AZK31339.1	neuropeptide precursor [Nezara viridula]	1.7501e-97	Insect	mobidb-lite (MOBIDB_LITE); SIGNAL_PEPTIDE (PHOBIUS); SIGNAL_PEPTIDE_H_REGION (PHOBIUS); NON_CYTOPLASMIC_DOMAIN (PHOBIUS); SIGNAL_PEPTIDE_C_REGION (PHOBIUS); SIGNAL_PEPTIDE_N_REGION (PHOBIUS); SignalP-TM (SIGNALP_GRAM_POSITIVE); SignalP-noTM (SIGNALP_EUK)	no GO terms	no GO terms
XP_014275889.1	LOC106680590	265	uncharacterized protein LOC106680590	singleton									NON_CYTOPLASMIC_DOMAIN (PHOBIUS); SIGNAL_PEPTIDE (PHOBIUS); SIGNAL_PEPTIDE_C_REGION (PHOBIUS); SIGNAL_PEPTIDE_H_REGION (PHOBIUS); SIGNAL_PEPTIDE_N_REGION (PHOBIUS); SignalP-noTM (SIGNALP_EUK)	no GO terms	no GO terms
XP_014275905.1	LOC106680598	425	protein yellow-like isoform X1	singleton					XP_024083953.1	protein yellow-like [Cimex lectularius]	0	Insect	IPR017996 (PRINTS); IPR011042 (G3DSA:2.120.10.GENE3D); IPR017996 (PFAM); PTHR10009:SF7 (PANTHER); IPR017996 (PANTHER); SIGNAL_PEPTIDE (PHOBIUS); SIGNAL_PEPTIDE_H_REGION (PHOBIUS); SIGNAL_PEPTIDE_C_REGION (PHOBIUS); SIGNAL_PEPTIDE_N_REGION (PHOBIUS); NON_CYTOPLASMIC_DOMAIN (PHOBIUS); SignalP-noTM (SIGNALP_EUK); SSF101898 (SUPERFAMILY)	no GO terms	no GO terms
XP_014276272.1	LOC106680820	438	E3 ubiquitin-protein ligase parkin	singleton	P:GO:0016567; F:GO:0004842; F:GO:0005515; C:GO:0005739; C:GO:0005829	P:protein ubiquitination; F:ubiquitin-protein transferase activity; F:protein binding; C:mitochondrion; C:cytosol			XP_018909608.1	PREDICTED: E3 ubiquitin-protein ligase parkin [Bemisia tabaci]	2.39197e-178	Insect	IPR003977 (PRINTS); IPR000626 (SMART); IPR002867 (SMART); IPR041565 (PFAM); IPR002867 (PFAM); G3DSA:1.20.120.1750 (GENE3D); IPR003977 (PIRSF); G3DSA:3.10.20.90 (GENE3D); IPR041170 (PFAM); IPR000626 (PFAM); G3DSA:2.20.25.20 (GENE3D); IPR031127 (PANTHER); PTHR11685:SF214 (PANTHER); PTHR11685:SF214 (PANTHER); SIGNAL_PEPTIDE_C_REGION (PHOBIUS); SIGNAL_PEPTIDE (PHOBIUS); NON_CYTOPLASMIC_DOMAIN (PHOBIU…	P:GO:0016567; F:GO:0004842; F:GO:0005515; C:GO:0005739; C:GO:0005829	P:protein ubiquitination; F:ubiquitin-protein transferase activity; F:protein binding; C:mitochondrion; C:cytosol
XP_014276465.1	LOC106680937	382	uncharacterized protein LOC106680937	singleton					XP_014252162.1	putative uncharacterized protein DDB_G0294196 [Cimex lectularius]	3.92227e-58	Insect	mobidb-lite (MOBIDB_LITE); mobidb-lite (MOBIDB_LITE); mobidb-lite (MOBIDB_LITE); mobidb-lite (MOBIDB_LITE); mobidb-lite (MOBIDB_LITE); PTHR10380:SF2 (PANTHER); PTHR10380 (PANTHER); SIGNAL_PEPTIDE (PHOBIUS); SIGNAL_PEPTIDE_C_REGION (PHOBIUS); NON_CYTOPLASMIC_DOMAIN (PHOBIUS); SIGNAL_PEPTIDE_N_REGION (PHOBIUS); SIGNAL_PEPTIDE_H_REGION (PHOBIUS); SignalP-noTM (SIGNALP_EUK); SignalP-noTM (SIGNALP_GRA…	no GO terms	no GO terms
XP_014276498.1	LOC106680956	208	glycine-rich protein DOT1-like isoform X1	singleton									SIGNAL_PEPTIDE_H_REGION (PHOBIUS); SIGNAL_PEPTIDE_C_REGION (PHOBIUS); SIGNAL_PEPTIDE_N_REGION (PHOBIUS); SIGNAL_PEPTIDE (PHOBIUS); NON_CYTOPLASMIC_DOMAIN (PHOBIUS); SignalP-noTM (SIGNALP_GRAM_NEGATIVE); SignalP-noTM (SIGNALP_EUK); SignalP-TM (SIGNALP_GRAM_POSITIVE)	no GO terms	no GO terms
XP_014276557.1	LOC106680989	138	uncharacterized protein LOC106680989	singleton					ATU82912.1	secreted Mys2-like protein [Pristhesancus plagipennis]	1.59665e-58	Insect	PTHR33562:SF18 (PANTHER); PTHR33562 (PANTHER); SIGNAL_PEPTIDE (PHOBIUS); SIGNAL_PEPTIDE_N_REGION (PHOBIUS); SIGNAL_PEPTIDE_C_REGION (PHOBIUS); NON_CYTOPLASMIC_DOMAIN (PHOBIUS); SIGNAL_PEPTIDE_H_REGION (PHOBIUS); SignalP-noTM (SIGNALP_EUK)	no GO terms	no GO terms
XP_014276589.1	LOC106681007	474	neuropeptide-like 1 isoform X1	singleton					AZK31359.1	neuropeptide precursor [Nezara viridula]	0	Insect	Coil (COILS); mobidb-lite (MOBIDB_LITE); mobidb-lite (MOBIDB_LITE); mobidb-lite (MOBIDB_LITE); mobidb-lite (MOBIDB_LITE); SIGNAL_PEPTIDE_N_REGION (PHOBIUS); SIGNAL_PEPTIDE (PHOBIUS); NON_CYTOPLASMIC_DOMAIN (PHOBIUS); SIGNAL_PEPTIDE_H_REGION (PHOBIUS); SIGNAL_PEPTIDE_C_REGION (PHOBIUS); SignalP-noTM (SIGNALP_EUK)	no GO terms	no GO terms
XP_014276962.1	LOC106681251	979	lysosomal alpha-mannosidase	singleton	P:GO:0006013; F:GO:0004559; F:GO:0030246	P:mannose metabolic process; F:alpha-mannosidase activity; F:carbohydrate binding	EC:3.2.1.24	Alpha-mannosidase	XP_024086114.1	lysosomal alpha-mannosidase-like [Cimex lectularius]	0	Insect	IPR015341 (SMART); IPR013780 (G3DSA:2.60.40.GENE3D); IPR000602 (PFAM); IPR037094 (G3DSA:1.20.1270.GENE3D); IPR015341 (PFAM); G3DSA:2.70.98.30 (GENE3D); IPR037094 (G3DSA:1.20.1270.GENE3D); IPR027291 (G3DSA:3.20.110.GENE3D); IPR041147 (PFAM); IPR011682 (PFAM); G3DSA:2.60.40.1360 (GENE3D); PTHR11607:SF3 (PANTHER); PTHR11607 (PANTHER); SIGNAL_PEPTIDE_H_REGION (PHOBIUS); SIGNAL_PEPTIDE_C_REGION (PHOBI…	P:GO:0005975; P:GO:0006013; F:GO:0003824; F:GO:0004559; F:GO:0030246	P:carbohydrate metabolic process; P:mannose metabolic process; F:catalytic activity; F:alpha-mannosidase activity; F:carbohydrate binding
XP_014277229.1	LOC106681424	119	uncharacterized protein LOC106681424	singleton					XP_022188945.1	proline-rich protein HaeIII subfamily 1-like [Nilaparvata lugens]	2.2026e-11	Insect	mobidb-lite (MOBIDB_LITE); SIGNAL_PEPTIDE (PHOBIUS); SIGNAL_PEPTIDE_H_REGION (PHOBIUS); SIGNAL_PEPTIDE_C_REGION (PHOBIUS); SIGNAL_PEPTIDE_N_REGION (PHOBIUS); NON_CYTOPLASMIC_DOMAIN (PHOBIUS); SignalP-noTM (SIGNALP_EUK)	no GO terms	no GO terms
XP_014277274.1	LOC106681465	598	angiotensin-converting enzyme-like	singleton	P:GO:0006508; F:GO:0008237; F:GO:0008241; C:GO:0016020	P:proteolysis; F:metallopeptidase activity; F:peptidyl-dipeptidase activity; C:membrane	EC:3.4.15	Acting on peptide bonds (peptidases)	KAE9429832.1	hypothetical protein GE061_04575 [Apolygus lucorum]	0	Insect	IPR001548 (PRINTS); IPR001548 (PFAM); mobidb-lite (MOBIDB_LITE); IPR001548 (PANTHER); PTHR10514:SF40 (PANTHER); SIGNAL_PEPTIDE_N_REGION (PHOBIUS); SIGNAL_PEPTIDE_C_REGION (PHOBIUS); NON_CYTOPLASMIC_DOMAIN (PHOBIUS); SIGNAL_PEPTIDE (PHOBIUS); SIGNAL_PEPTIDE_H_REGION (PHOBIUS); IPR001548 (CDD); SignalP-noTM (SIGNALP_EUK); SSF55486 (SUPERFAMILY)	P:GO:0006508; F:GO:0008237; F:GO:0008241; C:GO:0016020	P:proteolysis; F:metallopeptidase activity; F:peptidyl-dipeptidase activity; C:membrane
XP_014277576.1	LOC106681650	399	calreticulin	singleton	P:GO:0006457; F:GO:0005509; F:GO:0051082; C:GO:0005783	P:protein folding; F:calcium ion binding; F:unfolded protein binding; C:endoplasmic reticulum			BAN20160.1	calreticulin [Riptortus pedestris]	0	Insect	IPR001580 (PRINTS); G3DSA:2.60.120.200 (GENE3D); IPR001580 (PFAM); IPR009169 (PIRSF); IPR009033 (G3DSA:2.10.250.GENE3D); G3DSA:2.60.120.200 (GENE3D); mobidb-lite (MOBIDB_LITE); mobidb-lite (MOBIDB_LITE); mobidb-lite (MOBIDB_LITE); mobidb-lite (MOBIDB_LITE); mobidb-lite (MOBIDB_LITE); PTHR11073:SF16 (PANTHER); IPR001580 (PANTHER); IPR018124 (PROSITE_PATTERNS); IPR018124 (PROSITE_PATTERNS); SIGNAL_…	P:GO:0006457; F:GO:0005509; F:GO:0005515; F:GO:0051082; C:GO:0005783	P:protein folding; F:calcium ion binding; F:protein binding; F:unfolded protein binding; C:endoplasmic reticulum
XP_014277591.1	LOC106681661	778	endoplasmin	singleton	P:GO:0006457; F:GO:0005524; F:GO:0051082	P:protein folding; F:ATP binding; F:unfolded protein binding			XP_018898642.1	PREDICTED: endoplasmin [Bemisia tabaci]	0	Insect	IPR020575 (PRINTS); IPR003594 (SMART); IPR001404 (PIRSF); IPR036890 (G3DSA:3.30.565.GENE3D); G3DSA:3.30.70.2140 (GENE3D); IPR003594 (PFAM); IPR037196 (G3DSA:1.20.120.GENE3D); IPR001404 (PFAM); G3DSA:3.40.50.11260 (GENE3D); G3DSA:3.30.230.80 (GENE3D); mobidb-lite (MOBIDB_LITE); mobidb-lite (MOBIDB_LITE); mobidb-lite (MOBIDB_LITE); mobidb-lite (MOBIDB_LITE); IPR001404 (PANTHER); PTHR11528:SF96 (PAN…	P:GO:0006457; F:GO:0005524; F:GO:0051082	P:protein folding; F:ATP binding; F:unfolded protein binding
XP_014277653.1	LOC106681706	404	abhydrolase domain-containing protein 2	singleton					XP_014261305.1	abhydrolase domain-containing protein 2 [Cimex lectularius]	0	Insect	IPR000073 (PFAM); IPR029058 (G3DSA:3.40.50.GENE3D); IPR012020 (PIRSF); PTHR10794:SF45 (PANTHER); PTHR10794 (PANTHER); SIGNAL_PEPTIDE (PHOBIUS); SIGNAL_PEPTIDE_C_REGION (PHOBIUS); SIGNAL_PEPTIDE_H_REGION (PHOBIUS); SIGNAL_PEPTIDE_N_REGION (PHOBIUS); NON_CYTOPLASMIC_DOMAIN (PHOBIUS); SignalP-noTM (SIGNALP_EUK); IPR029058 (SUPERFAMILY); TMhelix (TMHMM)	no GO terms	no GO terms
XP_014277728.1	LOC106681756	212	venom allergen 5	singleton	C:GO:0005576	C:extracellular region			KAE9422280.1	hypothetical protein GE061_01874 [Apolygus lucorum]	1.20983e-42	Insect	IPR001283 (PRINTS); IPR002413 (PRINTS); IPR014044 (SMART); IPR035940 (G3DSA:3.40.33.GENE3D); IPR014044 (PFAM); PTHR10334:SF410 (PANTHER); IPR001283 (PANTHER); IPR018244 (PROSITE_PATTERNS); IPR018244 (PROSITE_PATTERNS); SIGNAL_PEPTIDE (PHOBIUS); SIGNAL_PEPTIDE_N_REGION (PHOBIUS); SIGNAL_PEPTIDE_C_REGION (PHOBIUS); NON_CYTOPLASMIC_DOMAIN (PHOBIUS); SIGNAL_PEPTIDE_H_REGION (PHOBIUS); cd05380 (CDD); …	C:GO:0005576	C:extracellular region
XP_014277748.1	LOC106681766	254	peroxiredoxin-2	singleton	P:GO:0055114; F:GO:0051920	P:oxidation-reduction process; F:peroxiredoxin activity	EC:1.11.1.15	Peroxiredoxin	BAN20936.1	peroxiredoxin [Riptortus pedestris]	5.84485e-160	Insect	IPR000866 (PFAM); IPR036249 (G3DSA:3.40.30.GENE3D); IPR019479 (PFAM); PTHR10681:SF102 (PANTHER); PTHR10681 (PANTHER); SIGNAL_PEPTIDE_H_REGION (PHOBIUS); SIGNAL_PEPTIDE (PHOBIUS); SIGNAL_PEPTIDE_N_REGION (PHOBIUS); SIGNAL_PEPTIDE_C_REGION (PHOBIUS); NON_CYTOPLASMIC_DOMAIN (PHOBIUS); IPR013766 (PROSITE_PROFILES); cd03015 (CDD); SignalP-noTM (SIGNALP_EUK); SignalP-TM (SIGNALP_GRAM_POSITIVE); IPR0362…	P:GO:0055114; F:GO:0016209; F:GO:0016491; F:GO:0051920	P:oxidation-reduction process; F:antioxidant activity; F:oxidoreductase activity; F:peroxiredoxin activity
XP_014277822.1	LOC106681812	179	uncharacterized protein LOC106681812 isoform X2	singleton									mobidb-lite (MOBIDB_LITE); SIGNAL_PEPTIDE_N_REGION (PHOBIUS); NON_CYTOPLASMIC_DOMAIN (PHOBIUS); SIGNAL_PEPTIDE_C_REGION (PHOBIUS); SIGNAL_PEPTIDE (PHOBIUS); SIGNAL_PEPTIDE_H_REGION (PHOBIUS); SignalP-noTM (SIGNALP_EUK); TMhelix (TMHMM)	no GO terms	no GO terms
XP_014278259.1	LOC106682098	221	stromal cell-derived factor 2	singleton	C:GO:0016020	C:membrane			XP_014250467.1	stromal cell-derived factor 2-like [Cimex lectularius]	1.37251e-93	Insect	IPR016093 (SMART); IPR016093 (PFAM); G3DSA:2.80.10.50 (GENE3D); PTHR46809:SF3 (PANTHER); PTHR46809 (PANTHER); SIGNAL_PEPTIDE_H_REGION (PHOBIUS); NON_CYTOPLASMIC_DOMAIN (PHOBIUS); SIGNAL_PEPTIDE_C_REGION (PHOBIUS); SIGNAL_PEPTIDE_N_REGION (PHOBIUS); SIGNAL_PEPTIDE (PHOBIUS); IPR016093 (PROSITE_PROFILES); IPR016093 (PROSITE_PROFILES); IPR016093 (PROSITE_PROFILES); SignalP-noTM (SIGNALP_EUK); IPR036…	C:GO:0016020	C:membrane
XP_014278511.1	LOC106682271	142	uncharacterized protein LOC106682271 isoform X1	singleton									Coil (COILS); SIGNAL_PEPTIDE_N_REGION (PHOBIUS); NON_CYTOPLASMIC_DOMAIN (PHOBIUS); SIGNAL_PEPTIDE_H_REGION (PHOBIUS); SIGNAL_PEPTIDE (PHOBIUS); SIGNAL_PEPTIDE_C_REGION (PHOBIUS); SignalP-noTM (SIGNALP_EUK); SSF47162 (SUPERFAMILY); TMhelix (TMHMM)	no GO terms	no GO terms
XP_014278847.1	LOC106682480	200	uncharacterized protein LOC106682480	singleton									NON_CYTOPLASMIC_DOMAIN (PHOBIUS); SIGNAL_PEPTIDE_H_REGION (PHOBIUS); SIGNAL_PEPTIDE_C_REGION (PHOBIUS); SIGNAL_PEPTIDE_N_REGION (PHOBIUS); SIGNAL_PEPTIDE (PHOBIUS); SignalP-noTM (SIGNALP_EUK)	no GO terms	no GO terms
XP_014278935.1	LOC106682538	124	selenoprotein M-like	singleton					XP_015434334.1	PREDICTED: selenoprotein M-like [Dufourea novaeangliae]	5.12002e-35	Insect	IPR038219 (G3DSA:3.40.30.GENE3D); IPR014912 (PFAM); IPR039992 (PANTHER); PTHR13077:SF7 (PANTHER); NON_CYTOPLASMIC_DOMAIN (PHOBIUS); SIGNAL_PEPTIDE_N_REGION (PHOBIUS); SIGNAL_PEPTIDE_C_REGION (PHOBIUS); SIGNAL_PEPTIDE (PHOBIUS); SIGNAL_PEPTIDE_H_REGION (PHOBIUS); SignalP-noTM (SIGNALP_EUK); IPR036249 (SUPERFAMILY); TMhelix (TMHMM)	no GO terms	no GO terms
XP_014279144.1	LOC106682668	978	uncharacterized protein LOC106682668	singleton									mobidb-lite (MOBIDB_LITE); NON_CYTOPLASMIC_DOMAIN (PHOBIUS); SIGNAL_PEPTIDE_C_REGION (PHOBIUS); SIGNAL_PEPTIDE_N_REGION (PHOBIUS); SIGNAL_PEPTIDE (PHOBIUS); SIGNAL_PEPTIDE_H_REGION (PHOBIUS); SignalP-noTM (SIGNALP_EUK)	no GO terms	no GO terms
XP_014279280.1	LOC106682756	200	uncharacterized protein LOC106682756	singleton									Coil (COILS); SIGNAL_PEPTIDE_H_REGION (PHOBIUS); SIGNAL_PEPTIDE (PHOBIUS); SIGNAL_PEPTIDE_C_REGION (PHOBIUS); SIGNAL_PEPTIDE_N_REGION (PHOBIUS); NON_CYTOPLASMIC_DOMAIN (PHOBIUS); SignalP-noTM (SIGNALP_EUK); SignalP-noTM (SIGNALP_GRAM_NEGATIVE); SignalP-TM (SIGNALP_GRAM_POSITIVE); SSF58113 (SUPERFAMILY)	no GO terms	no GO terms
XP_014279318.1	LOC106682782	1239	receptor-type guanylate cyclase Gyc76C-like isoform X1	singleton	P:GO:0006468; P:GO:0009190; P:GO:0035556; F:GO:0004672; F:GO:0005524; F:GO:0016849	P:protein phosphorylation; P:cyclic nucleotide biosynthetic process; P:intracellular signal transduction; F:protein kinase activity; F:ATP binding; F:phosphorus-oxygen lyase activity			XP_014244196.1	receptor-type guanylate cyclase Gyc76C-like [Cimex lectularius]	0	Insect	Coil (COILS); IPR001054 (SMART); G3DSA:3.40.50.2300 (GENE3D); G3DSA:3.40.50.2300 (GENE3D); IPR029787 (G3DSA:3.30.70.GENE3D); G3DSA:1.10.510.10 (GENE3D); IPR001828 (PFAM); IPR001245 (PFAM); IPR001054 (PFAM); mobidb-lite (MOBIDB_LITE); PTHR11920 (PANTHER); PTHR11920:SF474 (PANTHER); IPR018297 (PROSITE_PATTERNS); TRANSMEMBRANE (PHOBIUS); SIGNAL_PEPTIDE_H_REGION (PHOBIUS); SIGNAL_PEPTIDE (PHOBIUS); C…	P:GO:0006468; P:GO:0009190; P:GO:0035556; F:GO:0004672; F:GO:0005524; F:GO:0016849	P:protein phosphorylation; P:cyclic nucleotide biosynthetic process; P:intracellular signal transduction; F:protein kinase activity; F:ATP binding; F:phosphorus-oxygen lyase activity
XP_014279386.1	LOC106682832	224	endochitinase At2g43620	singleton	P:GO:0006032; P:GO:0016998; F:GO:0004568	P:chitin catabolic process; P:cell wall macromolecule catabolic process; F:chitinase activity	EC:3.2.1.14	Chitinase	EPZ34250.1	Lysozyme-like domain-containing protein [Rozella allomycis CSF55]	1.4911e-55	Fungus	G3DSA:1.10.530.70 (GENE3D); IPR000726 (PFAM); PTHR22595 (PANTHER); PTHR22595:SF79 (PANTHER); SIGNAL_PEPTIDE (PHOBIUS); SIGNAL_PEPTIDE_H_REGION (PHOBIUS); SIGNAL_PEPTIDE_N_REGION (PHOBIUS); SIGNAL_PEPTIDE_C_REGION (PHOBIUS); NON_CYTOPLASMIC_DOMAIN (PHOBIUS); cd00325 (CDD); SignalP-noTM (SIGNALP_EUK); IPR023346 (SUPERFAMILY)	P:GO:0006032; P:GO:0016998; F:GO:0004568	P:chitin catabolic process; P:cell wall macromolecule catabolic process; F:chitinase activity
XP_014279434.1	LOC106682862	1498	UDP-glucose:glycoprotein glucosyltransferase isoform X2	singleton	P:GO:0006486; F:GO:0003980	P:protein glycosylation; F:UDP-glucose:glycoprotein glucosyltransferase activity			XP_014254817.1	UDP-glucose:glycoprotein glucosyltransferase [Cimex lectularius]	0	Insect	IPR009448 (PFAM); IPR040693 (PFAM); IPR029044 (G3DSA:3.90.550.GENE3D); IPR040692 (PFAM); IPR040694 (PFAM); IPR040525 (PFAM); IPR040497 (PFAM); mobidb-lite (MOBIDB_LITE); IPR009448 (PANTHER); SIGNAL_PEPTIDE (PHOBIUS); NON_CYTOPLASMIC_DOMAIN (PHOBIUS); SIGNAL_PEPTIDE_H_REGION (PHOBIUS); SIGNAL_PEPTIDE_C_REGION (PHOBIUS); SIGNAL_PEPTIDE_N_REGION (PHOBIUS); cd06432 (CDD); SignalP-noTM (SIGNALP_EUK); …	P:GO:0006486; F:GO:0003980	P:protein glycosylation; F:UDP-glucose:glycoprotein glucosyltransferase activity
XP_014279481.1	LOC106682886	346	sulfatase-modifying factor 1	singleton					XP_014257461.1	sulfatase-modifying factor 1 [Cimex lectularius]	1.22375e-152	Insect	IPR005532 (PFAM); IPR042095 (G3DSA:3.90.1580.GENE3D); mobidb-lite (MOBIDB_LITE); PTHR23150 (PANTHER); PTHR23150:SF19 (PANTHER); SIGNAL_PEPTIDE_N_REGION (PHOBIUS); SIGNAL_PEPTIDE_H_REGION (PHOBIUS); SIGNAL_PEPTIDE (PHOBIUS); NON_CYTOPLASMIC_DOMAIN (PHOBIUS); SIGNAL_PEPTIDE_C_REGION (PHOBIUS); SignalP-noTM (SIGNALP_EUK); IPR016187 (SUPERFAMILY); TMhelix (TMHMM)	no GO terms	no GO terms
XP_014279532.1	LOC106682911	496	proteoglycan Cow	singleton	F:GO:0005509; F:GO:0005515	F:calcium ion binding; F:protein binding			ATU83053.1	secreted Kazal, TY, SPARC domain protein [Pristhesancus plagipennis]	0	Insect	Coil (COILS); IPR000716 (SMART); IPR002350 (SMART); IPR036857 (G3DSA:4.10.800.GENE3D); G3DSA:3.30.60.30 (GENE3D); G3DSA:1.10.238.10 (GENE3D); IPR000716 (PFAM); IPR019577 (PFAM); IPR002350 (PFAM); mobidb-lite (MOBIDB_LITE); mobidb-lite (MOBIDB_LITE); mobidb-lite (MOBIDB_LITE); mobidb-lite (MOBIDB_LITE); PTHR12352:SF25 (PANTHER); PTHR12352 (PANTHER); IPR000716 (PROSITE_PATTERNS); SIGNAL_PEPTIDE_H_R…	F:GO:0005509; F:GO:0005515	F:calcium ion binding; F:protein binding
XP_014279534.1	LOC106682912	277	protein spaetzle isoform X2	singleton					BBE08127.1	protein spaetzle [Plautia stali]	3.53735e-153	Insect	IPR029034 (G3DSA:2.10.90.GENE3D); IPR032104 (PFAM); mobidb-lite (MOBIDB_LITE); mobidb-lite (MOBIDB_LITE); PTHR23199:SF4 (PANTHER); PTHR23199 (PANTHER); SIGNAL_PEPTIDE_C_REGION (PHOBIUS); SIGNAL_PEPTIDE (PHOBIUS); NON_CYTOPLASMIC_DOMAIN (PHOBIUS); SIGNAL_PEPTIDE_H_REGION (PHOBIUS); SIGNAL_PEPTIDE_N_REGION (PHOBIUS); SignalP-noTM (SIGNALP_EUK); IPR029034 (SUPERFAMILY)	no GO terms	no GO terms
XP_014279539.1	LOC106682916	221	uncharacterized protein LOC106682916	singleton	P:GO:0009253; P:GO:0016998; F:GO:0003796	P:peptidoglycan catabolic process; P:cell wall macromolecule catabolic process; F:lysozyme activity	EC:3.2.1.17	Lysozyme	BBE08147.1	B-type lysozyme [Plautia stali]	3.98426e-134	Insect	IPR018077 (SMART); IPR002053 (PFAM); G3DSA:3.20.20.80 (GENE3D); PTHR34135 (PANTHER); PTHR34135:SF2 (PANTHER); NON_CYTOPLASMIC_DOMAIN (PHOBIUS); SIGNAL_PEPTIDE (PHOBIUS); SIGNAL_PEPTIDE_N_REGION (PHOBIUS); SIGNAL_PEPTIDE_C_REGION (PHOBIUS); SIGNAL_PEPTIDE_H_REGION (PHOBIUS); PS51904 (PROSITE_PROFILES); cd00599 (CDD); SignalP-noTM (SIGNALP_EUK); IPR017853 (SUPERFAMILY)	P:GO:0009253; P:GO:0016998; F:GO:0003796	P:peptidoglycan catabolic process; P:cell wall macromolecule catabolic process; F:lysozyme activity
XP_014279745.1	LOC106683050	329	neurofilament heavy polypeptide	singleton					BAN21259.1	conserved hypothetical protein [Riptortus pedestris]	2.36247e-22	Insect	mobidb-lite (MOBIDB_LITE); mobidb-lite (MOBIDB_LITE); mobidb-lite (MOBIDB_LITE); mobidb-lite (MOBIDB_LITE); mobidb-lite (MOBIDB_LITE); SIGNAL_PEPTIDE (PHOBIUS); SIGNAL_PEPTIDE_C_REGION (PHOBIUS); NON_CYTOPLASMIC_DOMAIN (PHOBIUS); SIGNAL_PEPTIDE_N_REGION (PHOBIUS); SIGNAL_PEPTIDE_H_REGION (PHOBIUS); SignalP-noTM (SIGNALP_EUK); SignalP-TM (SIGNALP_GRAM_POSITIVE)	no GO terms	no GO terms
XP_014279785.2	LOC106683066	251	heterogeneous nuclear ribonucleoprotein A3-like isoform X2	singleton									SIGNAL_PEPTIDE_H_REGION (PHOBIUS); SIGNAL_PEPTIDE_C_REGION (PHOBIUS); SIGNAL_PEPTIDE_N_REGION (PHOBIUS); NON_CYTOPLASMIC_DOMAIN (PHOBIUS); SIGNAL_PEPTIDE (PHOBIUS); SignalP-noTM (SIGNALP_GRAM_NEGATIVE); SignalP-noTM (SIGNALP_EUK); SignalP-TM (SIGNALP_GRAM_POSITIVE)	no GO terms	no GO terms
XP_014279790.1	LOC106683077	104	toxin-like protein 14	singleton									IPR029277 (SMART); IPR029277 (PFAM); PTHR39957 (PANTHER); SIGNAL_PEPTIDE_H_REGION (PHOBIUS); SIGNAL_PEPTIDE_N_REGION (PHOBIUS); NON_CYTOPLASMIC_DOMAIN (PHOBIUS); SIGNAL_PEPTIDE_C_REGION (PHOBIUS); SIGNAL_PEPTIDE (PHOBIUS); SignalP-noTM (SIGNALP_GRAM_NEGATIVE); SignalP-noTM (SIGNALP_EUK); TMhelix (TMHMM)	no GO terms	no GO terms
XP_014279929.1	LOC106683159	954	eukaryotic translation initiation factor 2-alpha kinase	singleton	P:GO:0006468; F:GO:0004672; F:GO:0005515; F:GO:0005524	P:protein phosphorylation; F:protein kinase activity; F:protein binding; F:ATP binding			XP_014241196.1	eukaryotic translation initiation factor 2-alpha kinase [Cimex lectularius]	0	Insect	IPR000719 (SMART); IPR018391 (SMART); IPR015943 (G3DSA:2.130.10.GENE3D); G3DSA:3.30.200.20 (GENE3D); G3DSA:1.10.510.10 (GENE3D); IPR000719 (PFAM); PTHR11042 (PANTHER); IPR008271 (PROSITE_PATTERNS); IPR017441 (PROSITE_PATTERNS); SIGNAL_PEPTIDE_N_REGION (PHOBIUS); SIGNAL_PEPTIDE (PHOBIUS); SIGNAL_PEPTIDE_C_REGION (PHOBIUS); TRANSMEMBRANE (PHOBIUS); CYTOPLASMIC_DOMAIN (PHOBIUS); NON_CYTOPLASMIC_DOMA…	P:GO:0006468; F:GO:0004672; F:GO:0005515; F:GO:0005524	P:protein phosphorylation; F:protein kinase activity; F:protein binding; F:ATP binding
XP_014280007.1	LOC106683208	494	probable basic-leucine zipper transcription factor R	singleton	F:GO:0042302	F:structural constituent of cuticle			XP_014258499.1	extensin-like [Cimex lectularius]	5.47911e-162	Insect	IPR000618 (PRINTS); IPR000618 (PFAM); mobidb-lite (MOBIDB_LITE); mobidb-lite (MOBIDB_LITE); mobidb-lite (MOBIDB_LITE); mobidb-lite (MOBIDB_LITE); mobidb-lite (MOBIDB_LITE); mobidb-lite (MOBIDB_LITE); mobidb-lite (MOBIDB_LITE); mobidb-lite (MOBIDB_LITE); PTHR10380 (PANTHER); PTHR10380:SF199 (PANTHER); SIGNAL_PEPTIDE_C_REGION (PHOBIUS); SIGNAL_PEPTIDE (PHOBIUS); SIGNAL_PEPTIDE_H_REGION (PHOBIUS); N…	F:GO:0042302	F:structural constituent of cuticle
XP_014280065.1	LOC106683231	171	translocon-associated protein subunit delta	singleton	C:GO:0005783; C:GO:0016021	C:endoplasmic reticulum; C:integral component of membrane			BAN21296.1	translocon-associated protein, delta subunit [Riptortus pedestris]	1.85738e-81	Insect	IPR008855 (PFAM); IPR008855 (PANTHER); SIGNAL_PEPTIDE_N_REGION (PHOBIUS); SIGNAL_PEPTIDE_C_REGION (PHOBIUS); SIGNAL_PEPTIDE (PHOBIUS); SIGNAL_PEPTIDE_H_REGION (PHOBIUS); TRANSMEMBRANE (PHOBIUS); CYTOPLASMIC_DOMAIN (PHOBIUS); NON_CYTOPLASMIC_DOMAIN (PHOBIUS); PS51257 (PROSITE_PROFILES); SignalP-noTM (SIGNALP_GRAM_NEGATIVE); SignalP-TM (SIGNALP_GRAM_POSITIVE); SignalP-noTM (SIGNALP_EUK)	C:GO:0005783; C:GO:0016021	C:endoplasmic reticulum; C:integral component of membrane
XP_014280184.1	LOC106683319	132	LIRP isoform X1	singleton	F:GO:0005179; C:GO:0005576	F:hormone activity; C:extracellular region			AZK31343.1	neuropeptide precursor [Nezara viridula]	1.3023e-78	Insect	IPR022352 (PRINTS); IPR016179 (SMART); IPR016179 (PFAM); IPR040228 (PANTHER); IPR022353 (PROSITE_PATTERNS); SIGNAL_PEPTIDE (PHOBIUS); SIGNAL_PEPTIDE_N_REGION (PHOBIUS); NON_CYTOPLASMIC_DOMAIN (PHOBIUS); SIGNAL_PEPTIDE_H_REGION (PHOBIUS); SIGNAL_PEPTIDE_C_REGION (PHOBIUS); cd04366 (CDD); SignalP-noTM (SIGNALP_EUK); IPR036438 (SUPERFAMILY)	F:GO:0005179; C:GO:0005576	F:hormone activity; C:extracellular region
XP_014280204.1	LOC106683329	145	uncharacterized protein LOC106683329	singleton					KAE9422343.1	hypothetical protein GE061_01818 [Apolygus lucorum]	1.993e-54	Insect	G3DSA:2.10.60.10 (GENE3D); PTHR20914 (PANTHER); PTHR20914:SF21 (PANTHER); SIGNAL_PEPTIDE (PHOBIUS); SIGNAL_PEPTIDE_N_REGION (PHOBIUS); SIGNAL_PEPTIDE_C_REGION (PHOBIUS); NON_CYTOPLASMIC_DOMAIN (PHOBIUS); SIGNAL_PEPTIDE_H_REGION (PHOBIUS); TRANSMEMBRANE (PHOBIUS); CYTOPLASMIC_DOMAIN (PHOBIUS); SignalP-noTM (SIGNALP_EUK); SSF57302 (SUPERFAMILY)	no GO terms	no GO terms
XP_014280594.1	LOC106683565	504	uncharacterized protein LOC106683565	singleton									Coil (COILS); mobidb-lite (MOBIDB_LITE); mobidb-lite (MOBIDB_LITE); mobidb-lite (MOBIDB_LITE); mobidb-lite (MOBIDB_LITE); mobidb-lite (MOBIDB_LITE); mobidb-lite (MOBIDB_LITE); SIGNAL_PEPTIDE_N_REGION (PHOBIUS); SIGNAL_PEPTIDE_H_REGION (PHOBIUS); NON_CYTOPLASMIC_DOMAIN (PHOBIUS); SIGNAL_PEPTIDE (PHOBIUS); SIGNAL_PEPTIDE_C_REGION (PHOBIUS); SignalP-noTM (SIGNALP_GRAM_NEGATIVE); SignalP-TM (SIGNALP_…	no GO terms	no GO terms
XP_014280631.1	LOC106683587	603	GPI transamidase component PIG-T	singleton	P:GO:0016255; C:GO:0042765	P:attachment of GPI anchor to protein; C:GPI-anchor transamidase complex			BAN20802.1	conserved hypothetical protein [Riptortus pedestris]	0	Insect	IPR007245 (PFAM); mobidb-lite (MOBIDB_LITE); mobidb-lite (MOBIDB_LITE); PTHR12959:SF11 (PANTHER); IPR007245 (PANTHER); SIGNAL_PEPTIDE_N_REGION (PHOBIUS); SIGNAL_PEPTIDE (PHOBIUS); CYTOPLASMIC_DOMAIN (PHOBIUS); TRANSMEMBRANE (PHOBIUS); SIGNAL_PEPTIDE_C_REGION (PHOBIUS); SIGNAL_PEPTIDE_H_REGION (PHOBIUS); NON_CYTOPLASMIC_DOMAIN (PHOBIUS); SignalP-noTM (SIGNALP_EUK)	P:GO:0016255; C:GO:0042765	P:attachment of GPI anchor to protein; C:GPI-anchor transamidase complex
XP_014281047.1	LOC106683840	457	tetratricopeptide repeat protein 17 isoform X1	singleton	F:GO:0005515	F:protein binding			XP_022200263.1	tetratricopeptide repeat protein 17 [Nilaparvata lugens]	9.45281e-108	Insect	Coil (COILS); IPR019734 (SMART); IPR011990 (G3DSA:1.25.40.GENE3D); IPR019734 (PFAM); mobidb-lite (MOBIDB_LITE); PTHR16091 (PANTHER); PTHR16091:SF1 (PANTHER); IPR013026 (PROSITE_PROFILES); IPR019734 (PROSITE_PROFILES); IPR019734 (PROSITE_PROFILES); SignalP-noTM (SIGNALP_EUK); IPR011990 (SUPERFAMILY)	F:GO:0005515	F:protein binding
XP_014281281.1	LOC106683993	191	uncharacterized protein LOC106683993	singleton	P:GO:0006869; F:GO:0008289; C:GO:0005576	P:lipid transport; F:lipid binding; C:extracellular region							Coil (COILS); Coil (COILS); G3DSA:1.20.120.20 (GENE3D); IPR010009 (PFAM); NON_CYTOPLASMIC_DOMAIN (PHOBIUS); SIGNAL_PEPTIDE_H_REGION (PHOBIUS); SIGNAL_PEPTIDE_C_REGION (PHOBIUS); SIGNAL_PEPTIDE (PHOBIUS); SIGNAL_PEPTIDE_N_REGION (PHOBIUS); SignalP-noTM (SIGNALP_EUK); SignalP-TM (SIGNALP_GRAM_POSITIVE); SSF47857 (SUPERFAMILY)	P:GO:0006869; F:GO:0008289; C:GO:0005576	P:lipid transport; F:lipid binding; C:extracellular region
XP_014281350.2	LOC106684032	346	carbohydrate sulfotransferase 11 isoform X2	singleton	P:GO:0016051; F:GO:0008146; C:GO:0016021	P:carbohydrate biosynthetic process; F:sulfotransferase activity; C:integral component of membrane			XP_014249506.1	carbohydrate sulfotransferase 11 isoform X1 [Cimex lectularius]	3.12728e-177	Insect	IPR005331 (PFAM); PTHR12137:SF55 (PANTHER); IPR018011 (PANTHER); CYTOPLASMIC_DOMAIN (PHOBIUS); TRANSMEMBRANE (PHOBIUS); NON_CYTOPLASMIC_DOMAIN (PHOBIUS); SignalP-TM (SIGNALP_EUK); TMhelix (TMHMM)	P:GO:0016051; F:GO:0008146; C:GO:0016021	P:carbohydrate biosynthetic process; F:sulfotransferase activity; C:integral component of membrane
XP_014281376.1	LOC106684048	213	neuroendocrine protein 7B2 isoform X1	singleton	P:GO:0007218; C:GO:0030141	P:neuropeptide signaling pathway; C:secretory granule			XP_014259551.1	neuroendocrine protein 7B2 [Cimex lectularius]	6.03301e-85	Insect	IPR007945 (PFAM); IPR007945 (PANTHER); SIGNAL_PEPTIDE_C_REGION (PHOBIUS); SIGNAL_PEPTIDE_H_REGION (PHOBIUS); NON_CYTOPLASMIC_DOMAIN (PHOBIUS); SIGNAL_PEPTIDE (PHOBIUS); SIGNAL_PEPTIDE_N_REGION (PHOBIUS); SignalP-noTM (SIGNALP_EUK); SignalP-noTM (SIGNALP_GRAM_NEGATIVE)	P:GO:0007218; C:GO:0030141	P:neuropeptide signaling pathway; C:secretory granule
XP_014281399.1	LOC106684066	264	uncharacterized protein LOC106684066 isoform X1	singleton									NON_CYTOPLASMIC_DOMAIN (PHOBIUS); SIGNAL_PEPTIDE_C_REGION (PHOBIUS); SIGNAL_PEPTIDE (PHOBIUS); SIGNAL_PEPTIDE_H_REGION (PHOBIUS); SIGNAL_PEPTIDE_N_REGION (PHOBIUS); SignalP-noTM (SIGNALP_EUK); SignalP-noTM (SIGNALP_GRAM_NEGATIVE); SignalP-TM (SIGNALP_GRAM_POSITIVE)	no GO terms	no GO terms
XP_014281411.1	LOC106684073	459	beta-1,3-glucosyltransferase isoform X2	singleton	F:GO:0016757; C:GO:0016020	F:transferase activity, transferring glycosyl groups; C:membrane			KAE9429971.1	hypothetical protein GE061_04714 [Apolygus lucorum]	0	Insect	IPR003378 (PFAM); G3DSA:3.90.550.50 (GENE3D); PTHR10811:SF59 (PANTHER); PTHR10811 (PANTHER); SIGNAL_PEPTIDE_H_REGION (PHOBIUS); SIGNAL_PEPTIDE (PHOBIUS); SIGNAL_PEPTIDE_N_REGION (PHOBIUS); SIGNAL_PEPTIDE_C_REGION (PHOBIUS); NON_CYTOPLASMIC_DOMAIN (PHOBIUS); SignalP-noTM (SIGNALP_EUK)	F:GO:0016757; C:GO:0016020	F:transferase activity, transferring glycosyl groups; C:membrane
XP_014281482.1	LOC106684106	242	sodium/potassium-transporting ATPase subunit beta-2-like	singleton	P:GO:0006813; P:GO:0006814; C:GO:0005890	P:potassium ion transport; P:sodium ion transport; C:sodium:potassium-exchanging ATPase complex							IPR000402 (PFAM); IPR038702 (G3DSA:2.60.40.GENE3D); PTHR11523:SF46 (PANTHER); IPR000402 (PANTHER); NON_CYTOPLASMIC_DOMAIN (PHOBIUS); SIGNAL_PEPTIDE_C_REGION (PHOBIUS); SIGNAL_PEPTIDE_H_REGION (PHOBIUS); SIGNAL_PEPTIDE (PHOBIUS); SIGNAL_PEPTIDE_N_REGION (PHOBIUS); SignalP-noTM (SIGNALP_EUK)	P:GO:0006813; P:GO:0006814; C:GO:0005890	P:potassium ion transport; P:sodium ion transport; C:sodium:potassium-exchanging ATPase complex
XP_014281564.1	LOC106684158	112	uncharacterized protein LOC106684158 isoform X2	singleton					KAE9423435.1	hypothetical protein GE061_00798, partial [Apolygus lucorum]	6.29166e-46	Insect	SIGNAL_PEPTIDE_N_REGION (PHOBIUS); SIGNAL_PEPTIDE_H_REGION (PHOBIUS); NON_CYTOPLASMIC_DOMAIN (PHOBIUS); SIGNAL_PEPTIDE (PHOBIUS); SIGNAL_PEPTIDE_C_REGION (PHOBIUS); SignalP-noTM (SIGNALP_EUK)	no GO terms	no GO terms
XP_014281596.1	LOC106684179	109	uncharacterized protein LOC106684179	singleton					ATU82680.1	venom protein family 15 protein 1 [Pristhesancus plagipennis]	3.36568e-19	Insect	SIGNAL_PEPTIDE (PHOBIUS); SIGNAL_PEPTIDE_H_REGION (PHOBIUS); NON_CYTOPLASMIC_DOMAIN (PHOBIUS); SIGNAL_PEPTIDE_C_REGION (PHOBIUS); SIGNAL_PEPTIDE_N_REGION (PHOBIUS); SignalP-TM (SIGNALP_GRAM_POSITIVE); SignalP-noTM (SIGNALP_EUK); SignalP-noTM (SIGNALP_GRAM_NEGATIVE)	no GO terms	no GO terms
XP_014281758.1	LOC106684288	268	SPARC, partial	singleton	F:GO:0005509; F:GO:0005515; C:GO:0005615	F:calcium ion binding; F:protein binding; C:extracellular space			ATU82947.1	secreted SPARC-like protein [Pristhesancus plagipennis]	6.69453e-104	Insect	G3DSA:3.30.60.30 (GENE3D); G3DSA:1.10.238.10 (GENE3D); IPR019577 (PFAM); PTHR13866 (PANTHER); PTHR13866:SF14 (PANTHER); IPR018247 (PROSITE_PATTERNS); IPR018247 (PROSITE_PATTERNS); IPR001999 (PROSITE_PATTERNS); SIGNAL_PEPTIDE_N_REGION (PHOBIUS); SIGNAL_PEPTIDE_C_REGION (PHOBIUS); NON_CYTOPLASMIC_DOMAIN (PHOBIUS); SIGNAL_PEPTIDE_H_REGION (PHOBIUS); SIGNAL_PEPTIDE (PHOBIUS); SignalP-TM (SIGNALP_GRAM…	F:GO:0005509; F:GO:0005515; C:GO:0005615	F:calcium ion binding; F:protein binding; C:extracellular space
XP_014281977.1	LOC106684416	106	uncharacterized protein LOC106684416	singleton					XP_014246550.1	uncharacterized protein LOC106664957 [Cimex lectularius]	4.95153e-46	Insect	SIGNAL_PEPTIDE_C_REGION (PHOBIUS); SIGNAL_PEPTIDE (PHOBIUS); NON_CYTOPLASMIC_DOMAIN (PHOBIUS); SIGNAL_PEPTIDE_H_REGION (PHOBIUS); SIGNAL_PEPTIDE_N_REGION (PHOBIUS); SignalP-noTM (SIGNALP_EUK); SignalP-noTM (SIGNALP_GRAM_NEGATIVE)	no GO terms	no GO terms
XP_014282145.1	LOC106684531	416	ectonucleotide pyrophosphatase/phosphodiesterase family member 5	singleton	F:GO:0003824	F:catalytic activity			XP_014251891.1	ectonucleotide pyrophosphatase/phosphodiesterase family member 5-like isoform X2 [Cimex lectularius]	3.96326e-130	Insect	G3DSA:3.30.1360.180 (GENE3D); IPR017850 (G3DSA:3.40.720.GENE3D); IPR002591 (PFAM); PTHR10151 (PANTHER); PTHR10151:SF103 (PANTHER); SIGNAL_PEPTIDE_C_REGION (PHOBIUS); SIGNAL_PEPTIDE_N_REGION (PHOBIUS); NON_CYTOPLASMIC_DOMAIN (PHOBIUS); SIGNAL_PEPTIDE_H_REGION (PHOBIUS); SIGNAL_PEPTIDE (PHOBIUS); cd16018 (CDD); SignalP-noTM (SIGNALP_EUK); IPR017850 (SUPERFAMILY)	F:GO:0003824	F:catalytic activity
XP_014282379.1	LOC106684676	325	calumenin isoform X1	singleton	F:GO:0005509	F:calcium ion binding			ATU83022.1	secreted hypothetical protein [Pristhesancus plagipennis]	5.55955e-140	Insect	IPR002048 (SMART); G3DSA:1.10.238.10 (GENE3D); IPR002048 (PFAM); IPR002048 (PFAM); G3DSA:1.10.238.10 (GENE3D); PTHR10827:SF52 (PANTHER); PTHR10827 (PANTHER); IPR018247 (PROSITE_PATTERNS); IPR018247 (PROSITE_PATTERNS); IPR018247 (PROSITE_PATTERNS); IPR018247 (PROSITE_PATTERNS); IPR018247 (PROSITE_PATTERNS); SIGNAL_PEPTIDE (PHOBIUS); SIGNAL_PEPTIDE_C_REGION (PHOBIUS); SIGNAL_PEPTIDE_N_REGION (PHOBI…	F:GO:0005509	F:calcium ion binding
XP_014282795.1	LOC106684930	392	platelet-activating factor acetylhydrolase isoform X2	singleton	P:GO:0016042; F:GO:0003847	P:lipid catabolic process; F:1-alkyl-2-acetylglycerophosphocholine esterase activity	EC:3.1.1.47; EC:3.1.1.1	1-alkyl-2-acetylglycerophosphocholine esterase; Carboxylesterase	BAN20522.1	unkown protein [Riptortus pedestris]	0	Insect	IPR016715 (PIRSF); IPR029058 (G3DSA:3.40.50.GENE3D); IPR005065 (PFAM); IPR005065 (PANTHER); PTHR10272:SF12 (PANTHER); SignalP-noTM (SIGNALP_EUK); IPR029058 (SUPERFAMILY)	P:GO:0016042; F:GO:0003847	P:lipid catabolic process; F:1-alkyl-2-acetylglycerophosphocholine esterase activity
XP_014282898.1	LOC106684989	500	uncharacterized protein LOC106684989	singleton					XP_027231903.1	centrosomal protein of 290 kDa-like [Penaeus vannamei]	2.0338e-44	Arthropoda	Coil (COILS); Coil (COILS); PTHR39960 (PANTHER); SIGNAL_PEPTIDE (PHOBIUS); NON_CYTOPLASMIC_DOMAIN (PHOBIUS); SIGNAL_PEPTIDE_H_REGION (PHOBIUS); SIGNAL_PEPTIDE_C_REGION (PHOBIUS); SIGNAL_PEPTIDE_N_REGION (PHOBIUS); SignalP-noTM (SIGNALP_EUK)	no GO terms	no GO terms
XP_014283017.1	LOC106685052	358	cysteine-rich with EGF-like domain protein 2	singleton	F:GO:0005509	F:calcium ion binding			XP_014243710.1	cysteine-rich with EGF-like domain protein 2 [Cimex lectularius]	6.66677e-175	Insect	IPR006212 (SMART); IPR021852 (PFAM); PTHR24034:SF110 (PANTHER); PTHR24034 (PANTHER); IPR018097 (PROSITE_PATTERNS); IPR002049 (PROSITE_PATTERNS); IPR013032 (PROSITE_PATTERNS); TRANSMEMBRANE (PHOBIUS); NON_CYTOPLASMIC_DOMAIN (PHOBIUS); NON_CYTOPLASMIC_DOMAIN (PHOBIUS); SIGNAL_PEPTIDE_N_REGION (PHOBIUS); SIGNAL_PEPTIDE_H_REGION (PHOBIUS); SIGNAL_PEPTIDE_C_REGION (PHOBIUS); SIGNAL_PEPTIDE (PHOBIUS); …	F:GO:0005509	F:calcium ion binding
XP_014283137.1	LOC106685126	366	plancitoxin-1	singleton	P:GO:0006259; F:GO:0004531	P:DNA metabolic process; F:deoxyribonuclease II activity	EC:3.1.31; EC:3.1.22.1; EC:3.1.22	Acting on ester bonds; Deoxyribonuclease II; Acting on ester bonds	XP_023029626.1	deoxyribonuclease-2-alpha [Leptinotarsa decemlineata]	2.04175e-79	Insect	IPR004947 (PFAM); PTHR10858:SF23 (PANTHER); IPR004947 (PANTHER); NON_CYTOPLASMIC_DOMAIN (PHOBIUS); SIGNAL_PEPTIDE_C_REGION (PHOBIUS); SIGNAL_PEPTIDE (PHOBIUS); SIGNAL_PEPTIDE_H_REGION (PHOBIUS); SIGNAL_PEPTIDE_N_REGION (PHOBIUS); cd09120 (CDD); cd09121 (CDD); SignalP-noTM (SIGNALP_GRAM_NEGATIVE); SignalP-noTM (SIGNALP_EUK); SignalP-TM (SIGNALP_GRAM_POSITIVE)	P:GO:0006259; F:GO:0004531	P:DNA metabolic process; F:deoxyribonuclease II activity
XP_014283395.1	LOC106685315	1021	uncharacterized protein LOC106685315	singleton					XP_014249371.1	uncharacterized protein LOC106666599 [Cimex lectularius]	4.89491e-180	Insect	mobidb-lite (MOBIDB_LITE); mobidb-lite (MOBIDB_LITE); mobidb-lite (MOBIDB_LITE); mobidb-lite (MOBIDB_LITE); SIGNAL_PEPTIDE (PHOBIUS); SIGNAL_PEPTIDE_C_REGION (PHOBIUS); SIGNAL_PEPTIDE_H_REGION (PHOBIUS); NON_CYTOPLASMIC_DOMAIN (PHOBIUS); SIGNAL_PEPTIDE_N_REGION (PHOBIUS); SignalP-noTM (SIGNALP_EUK)	no GO terms	no GO terms
XP_014283583.1	LOC106685436	184	uncharacterized protein LOC106685436 isoform X1	singleton									SIGNAL_PEPTIDE_N_REGION (PHOBIUS); NON_CYTOPLASMIC_DOMAIN (PHOBIUS); SIGNAL_PEPTIDE_H_REGION (PHOBIUS); SIGNAL_PEPTIDE (PHOBIUS); SIGNAL_PEPTIDE_C_REGION (PHOBIUS); SignalP-noTM (SIGNALP_EUK)	no GO terms	no GO terms
XP_014283869.1	LOC106685601	317	leucine-rich repeat-containing protein 30	singleton	F:GO:0005515	F:protein binding			WP_135106965.1	leucine-rich repeat domain-containing protein [Mastigocladus laminosus]	1.39224e-24	Bacterium	IPR003591 (SMART); IPR001611 (PFAM); IPR032675 (G3DSA:3.80.10.GENE3D); IPR032675 (G3DSA:3.80.10.GENE3D); mobidb-lite (MOBIDB_LITE); mobidb-lite (MOBIDB_LITE); PTHR16083:SF18 (PANTHER); PTHR16083 (PANTHER); SIGNAL_PEPTIDE_H_REGION (PHOBIUS); SIGNAL_PEPTIDE (PHOBIUS); NON_CYTOPLASMIC_DOMAIN (PHOBIUS); SIGNAL_PEPTIDE_C_REGION (PHOBIUS); SIGNAL_PEPTIDE_N_REGION (PHOBIUS); IPR001611 (PROSITE_PROFILES)…	F:GO:0005515	F:protein binding
XP_014283890.1	LOC106685617	327	inorganic pyrophosphatase isoform X1	singleton	P:GO:0006796; F:GO:0000287; F:GO:0004427; C:GO:0005737	P:phosphate-containing compound metabolic process; F:magnesium ion binding; F:inorganic diphosphatase activity; C:cytoplasm	EC:3.6.1.1	Inorganic diphosphatase	CAB0005617.1	unnamed protein product [Nesidiocoris tenuis]emb	4.2351e-158	Insect	IPR036649 (G3DSA:3.90.80.GENE3D); IPR008162 (PFAM); IPR008162 (PANTHER); PTHR10286:SF43 (PANTHER); IPR008162 (PROSITE_PATTERNS); SIGNAL_PEPTIDE_N_REGION (PHOBIUS); SIGNAL_PEPTIDE_C_REGION (PHOBIUS); SIGNAL_PEPTIDE (PHOBIUS); SIGNAL_PEPTIDE_H_REGION (PHOBIUS); NON_CYTOPLASMIC_DOMAIN (PHOBIUS); IPR008162 (CDD); SignalP-noTM (SIGNALP_EUK); SignalP-TM (SIGNALP_GRAM_POSITIVE); IPR036649 (SUPERFAMILY)	P:GO:0006796; F:GO:0000287; F:GO:0004427; C:GO:0005737	P:phosphate-containing compound metabolic process; F:magnesium ion binding; F:inorganic diphosphatase activity; C:cytoplasm
XP_014284059.1	LOC106685734	651	stromal interaction molecule homolog	singleton	F:GO:0005246; F:GO:0005515	F:calcium channel regulator activity; F:protein binding			XP_014255395.1	stromal interaction molecule homolog isoform X1 [Cimex lectularius]	0	Insect	Coil (COILS); Coil (COILS); Coil (COILS); IPR001660 (SMART); G3DSA:1.20.5.340 (GENE3D); IPR032393 (PFAM); G3DSA:1.10.238.180 (GENE3D); IPR001660 (PFAM); IPR013761 (G3DSA:1.10.150.GENE3D); mobidb-lite (MOBIDB_LITE); mobidb-lite (MOBIDB_LITE); mobidb-lite (MOBIDB_LITE); IPR037608 (PANTHER); NON_CYTOPLASMIC_DOMAIN (PHOBIUS); SIGNAL_PEPTIDE (PHOBIUS); SIGNAL_PEPTIDE_H_REGION (PHOBIUS); SIGNAL_PEPTIDE…	F:GO:0005246; F:GO:0005515	F:calcium channel regulator activity; F:protein binding
XP_014284169.2	LOC106685775	255	uncharacterized protein LOC106685775	singleton					XP_014251939.1	uncharacterized protein LOC106668045 [Cimex lectularius]	2.64605e-16	Insect	SIGNAL_PEPTIDE_H_REGION (PHOBIUS); SIGNAL_PEPTIDE_C_REGION (PHOBIUS); SIGNAL_PEPTIDE_N_REGION (PHOBIUS); SIGNAL_PEPTIDE (PHOBIUS); NON_CYTOPLASMIC_DOMAIN (PHOBIUS); SignalP-noTM (SIGNALP_EUK)	no GO terms	no GO terms
XP_014284423.1	LOC106685926	934	uncharacterized protein LOC106685926	singleton	P:GO:0001510; F:GO:0008171; F:GO:0008173	P:RNA methylation; F:O-methyltransferase activity; F:RNA methyltransferase activity			XP_023713749.1	uncharacterized protein LOC111867809 [Cryptotermes secundus]	2.74326e-92	Insect	G3DSA:3.40.50.150 (GENE3D); mobidb-lite (MOBIDB_LITE); mobidb-lite (MOBIDB_LITE); mobidb-lite (MOBIDB_LITE); IPR026610 (PANTHER); NON_CYTOPLASMIC_DOMAIN (PHOBIUS); SIGNAL_PEPTIDE_H_REGION (PHOBIUS); SIGNAL_PEPTIDE_C_REGION (PHOBIUS); SIGNAL_PEPTIDE (PHOBIUS); SIGNAL_PEPTIDE_N_REGION (PHOBIUS); SignalP-noTM (SIGNALP_EUK); IPR029063 (SUPERFAMILY)	P:GO:0001510; F:GO:0008171; F:GO:0008173	P:RNA methylation; F:O-methyltransferase activity; F:RNA methyltransferase activity
XP_014284524.1	LOC106685979	290	uncharacterized protein LOC106685979	singleton	F:GO:0005515; F:GO:0030414	F:protein binding; F:peptidase inhibitor activity			KAE9429728.1	hypothetical protein GE061_04471 [Apolygus lucorum]	4.03747e-34	Insect	IPR001007 (SMART); IPR008037 (PFAM); IPR000477 (PFAM); NON_CYTOPLASMIC_DOMAIN (PHOBIUS); SIGNAL_PEPTIDE (PHOBIUS); SIGNAL_PEPTIDE_C_REGION (PHOBIUS); SIGNAL_PEPTIDE_H_REGION (PHOBIUS); SIGNAL_PEPTIDE_N_REGION (PHOBIUS); IPR008037 (PROSITE_PROFILES); IPR008037 (PROSITE_PROFILES); IPR008037 (PROSITE_PROFILES); IPR008037 (PROSITE_PROFILES); SignalP-noTM (SIGNALP_GRAM_NEGATIVE); SignalP-noTM (SIGNALP…	F:GO:0005515; F:GO:0030414	F:protein binding; F:peptidase inhibitor activity
XP_014284905.1	LOC106686234	148	uncharacterized protein LOC106686234	singleton					ATU82679.1	venom peptide Pp26a [Pristhesancus plagipennis]	3.35127e-08	Insect	G3DSA:1.20.120.20 (GENE3D); mobidb-lite (MOBIDB_LITE); mobidb-lite (MOBIDB_LITE); mobidb-lite (MOBIDB_LITE); NON_CYTOPLASMIC_DOMAIN (PHOBIUS); SIGNAL_PEPTIDE_N_REGION (PHOBIUS); SIGNAL_PEPTIDE (PHOBIUS); SIGNAL_PEPTIDE_H_REGION (PHOBIUS); SIGNAL_PEPTIDE_C_REGION (PHOBIUS); SignalP-noTM (SIGNALP_EUK)	no GO terms	no GO terms
XP_014285324.1	LOC106686486	148	uncharacterized protein LOC106686486	singleton					XP_014255855.1	uncharacterized protein LOC106670231 [Cimex lectularius]	1.70274e-09	Insect	SIGNAL_PEPTIDE_C_REGION (PHOBIUS); NON_CYTOPLASMIC_DOMAIN (PHOBIUS); SIGNAL_PEPTIDE_N_REGION (PHOBIUS); SIGNAL_PEPTIDE (PHOBIUS); SIGNAL_PEPTIDE_H_REGION (PHOBIUS); SignalP-noTM (SIGNALP_EUK)	no GO terms	no GO terms
XP_014285479.1	LOC106686604	699	neutral ceramidase isoform X1	singleton	P:GO:0046514; F:GO:0017040	P:ceramide catabolic process; F:N-acylsphingosine amidohydrolase activity	EC:3.5.1.23	Ceramidase	ATU82740.1	secreted Ceramidase protein [Pristhesancus plagipennis]	0	Insect	IPR031331 (PFAM); IPR038445 (G3DSA:2.60.40.GENE3D); IPR031329 (PFAM); PTHR12670:SF1 (PANTHER); IPR006823 (PANTHER); SIGNAL_PEPTIDE_H_REGION (PHOBIUS); SIGNAL_PEPTIDE (PHOBIUS); NON_CYTOPLASMIC_DOMAIN (PHOBIUS); SIGNAL_PEPTIDE_C_REGION (PHOBIUS); SIGNAL_PEPTIDE_N_REGION (PHOBIUS); SignalP-TM (SIGNALP_EUK); TMhelix (TMHMM)	P:GO:0046514; F:GO:0017040	P:ceramide catabolic process; F:N-acylsphingosine amidohydrolase activity
XP_014285620.1	LOC106686695	210	spidroin-2-like isoform X1	singleton									mobidb-lite (MOBIDB_LITE); mobidb-lite (MOBIDB_LITE); mobidb-lite (MOBIDB_LITE); SIGNAL_PEPTIDE_C_REGION (PHOBIUS); SIGNAL_PEPTIDE_N_REGION (PHOBIUS); SIGNAL_PEPTIDE (PHOBIUS); NON_CYTOPLASMIC_DOMAIN (PHOBIUS); SIGNAL_PEPTIDE_H_REGION (PHOBIUS); SignalP-TM (SIGNALP_GRAM_POSITIVE); SignalP-noTM (SIGNALP_EUK); SignalP-noTM (SIGNALP_GRAM_NEGATIVE)	no GO terms	no GO terms
XP_014285752.1	LOC106686767	191	LDLR chaperone boca	singleton	P:GO:0006457	P:protein folding			XP_030387130.1	LDLR chaperone boca [Scaptodrosophila lebanonensis]	4.29134e-87	Insect	G3DSA:3.30.70.260 (GENE3D); IPR019330 (PFAM); G3DSA:3.30.70.260 (GENE3D); mobidb-lite (MOBIDB_LITE); IPR019330 (PANTHER); SIGNAL_PEPTIDE_H_REGION (PHOBIUS); SIGNAL_PEPTIDE_C_REGION (PHOBIUS); SIGNAL_PEPTIDE (PHOBIUS); SIGNAL_PEPTIDE_N_REGION (PHOBIUS); NON_CYTOPLASMIC_DOMAIN (PHOBIUS); SignalP-noTM (SIGNALP_EUK)	P:GO:0006457	P:protein folding
XP_014285920.1	LOC106686861	226	glycine-rich protein 5-like	singleton					VVC34869.1	Hypothetical protein CINCED_3A018785 [Cinara cedri]	9.84588e-17	Insect	SIGNAL_PEPTIDE (PHOBIUS); SIGNAL_PEPTIDE_H_REGION (PHOBIUS); NON_CYTOPLASMIC_DOMAIN (PHOBIUS); SIGNAL_PEPTIDE_N_REGION (PHOBIUS); SIGNAL_PEPTIDE_C_REGION (PHOBIUS); SignalP-noTM (SIGNALP_GRAM_NEGATIVE); SignalP-noTM (SIGNALP_EUK); SignalP-TM (SIGNALP_GRAM_POSITIVE)	no GO terms	no GO terms
XP_014285992.1	LOC106686906	166	selenoprotein F-like	singleton					KAE9425360.1	hypothetical protein GE061_09679 [Apolygus lucorum]	2.74586e-82	Insect	IPR038219 (G3DSA:3.40.30.GENE3D); IPR014912 (PFAM); PTHR13077:SF6 (PANTHER); IPR039992 (PANTHER); NON_CYTOPLASMIC_DOMAIN (PHOBIUS); SIGNAL_PEPTIDE_C_REGION (PHOBIUS); SIGNAL_PEPTIDE (PHOBIUS); SIGNAL_PEPTIDE_H_REGION (PHOBIUS); SIGNAL_PEPTIDE_N_REGION (PHOBIUS); SignalP-noTM (SIGNALP_EUK); SignalP-TM (SIGNALP_GRAM_POSITIVE); IPR036249 (SUPERFAMILY)	no GO terms	no GO terms
XP_014286041.1	LOC106686945	120	cuticle protein 6.4-like	singleton									SIGNAL_PEPTIDE_N_REGION (PHOBIUS); NON_CYTOPLASMIC_DOMAIN (PHOBIUS); SIGNAL_PEPTIDE_C_REGION (PHOBIUS); SIGNAL_PEPTIDE_H_REGION (PHOBIUS); SIGNAL_PEPTIDE (PHOBIUS); SignalP-TM (SIGNALP_GRAM_POSITIVE); SignalP-noTM (SIGNALP_EUK)	no GO terms	no GO terms
XP_014286073.1	LOC106686961	153	probable basic-leucine zipper transcription factor C	singleton									NON_CYTOPLASMIC_DOMAIN (PHOBIUS); SIGNAL_PEPTIDE_H_REGION (PHOBIUS); SIGNAL_PEPTIDE_C_REGION (PHOBIUS); SIGNAL_PEPTIDE (PHOBIUS); SIGNAL_PEPTIDE_N_REGION (PHOBIUS); SignalP-noTM (SIGNALP_EUK)	no GO terms	no GO terms
XP_014286134.1	LOC106687010	305	uncharacterized protein LOC106687010 isoform X1	singleton					XP_014251944.1	fibroblast growth factor receptor 3-like isoform X1 [Cimex lectularius]	1.17921e-72	Insect	IPR003599 (SMART); IPR003598 (SMART); IPR013783 (G3DSA:2.60.40.GENE3D); IPR013783 (G3DSA:2.60.40.GENE3D); IPR013106 (PFAM); PTHR23279:SF6 (PANTHER); IPR037448 (PANTHER); SIGNAL_PEPTIDE_N_REGION (PHOBIUS); NON_CYTOPLASMIC_DOMAIN (PHOBIUS); SIGNAL_PEPTIDE_H_REGION (PHOBIUS); SIGNAL_PEPTIDE_C_REGION (PHOBIUS); SIGNAL_PEPTIDE (PHOBIUS); IPR007110 (PROSITE_PROFILES); IPR007110 (PROSITE_PROFILES); Sign…	no GO terms	no GO terms
XP_014286159.1	LOC106687023	319	uncharacterized protein LOC106687023	singleton									mobidb-lite (MOBIDB_LITE); mobidb-lite (MOBIDB_LITE); mobidb-lite (MOBIDB_LITE); mobidb-lite (MOBIDB_LITE); mobidb-lite (MOBIDB_LITE); mobidb-lite (MOBIDB_LITE); SIGNAL_PEPTIDE_C_REGION (PHOBIUS); SIGNAL_PEPTIDE_N_REGION (PHOBIUS); SIGNAL_PEPTIDE_H_REGION (PHOBIUS); NON_CYTOPLASMIC_DOMAIN (PHOBIUS); SIGNAL_PEPTIDE (PHOBIUS); SignalP-TM (SIGNALP_GRAM_POSITIVE); SignalP-noTM (SIGNALP_EUK); SignalP-…	no GO terms	no GO terms
XP_014286234.1	LOC106687067	149	uncharacterized protein LOC106687067	singleton	F:GO:0005549	F:odorant binding			QCZ25070.1	odorant binding protein 13 [Nezara viridula]	2.57682e-53	Insect	IPR006170 (SMART); IPR036728 (G3DSA:1.10.238.GENE3D); IPR006170 (PFAM); PTHR11857:SF42 (PANTHER); PTHR11857 (PANTHER); SIGNAL_PEPTIDE_C_REGION (PHOBIUS); NON_CYTOPLASMIC_DOMAIN (PHOBIUS); SIGNAL_PEPTIDE_N_REGION (PHOBIUS); SIGNAL_PEPTIDE_H_REGION (PHOBIUS); SIGNAL_PEPTIDE (PHOBIUS); PS51257 (PROSITE_PROFILES); SignalP-noTM (SIGNALP_EUK); IPR036728 (SUPERFAMILY)	F:GO:0005549	F:odorant binding
XP_014286242.1	LOC106687077	520	EGF domain-specific O-linked N-acetylglucosamine transferase isoform X1	singleton	F:GO:0016757	F:transferase activity, transferring glycosyl groups			XP_021917650.1	EGF domain-specific O-linked N-acetylglucosamine transferase isoform X4 [Zootermopsis nevadensis]	0	Insect	IPR007657 (PFAM); PTHR20961:SF38 (PANTHER); IPR007657 (PANTHER); SIGNAL_PEPTIDE_H_REGION (PHOBIUS); SIGNAL_PEPTIDE_C_REGION (PHOBIUS); SIGNAL_PEPTIDE_N_REGION (PHOBIUS); NON_CYTOPLASMIC_DOMAIN (PHOBIUS); SIGNAL_PEPTIDE (PHOBIUS); SignalP-TM (SIGNALP_GRAM_POSITIVE); SignalP-noTM (SIGNALP_EUK)	F:GO:0016757	F:transferase activity, transferring glycosyl groups
XP_014286374.1	LOC106687161	122	uncharacterized protein LOC106687161	singleton	F:GO:0042302	F:structural constituent of cuticle			XP_014239987.1	uncharacterized protein LOC106661233 [Cimex lectularius]	1.57777e-19	Insect	IPR000618 (PFAM); SIGNAL_PEPTIDE_C_REGION (PHOBIUS); SIGNAL_PEPTIDE_N_REGION (PHOBIUS); SIGNAL_PEPTIDE (PHOBIUS); NON_CYTOPLASMIC_DOMAIN (PHOBIUS); SIGNAL_PEPTIDE_H_REGION (PHOBIUS); IPR000618 (PROSITE_PROFILES); PS51257 (PROSITE_PROFILES); SignalP-noTM (SIGNALP_GRAM_NEGATIVE); SignalP-noTM (SIGNALP_EUK); SignalP-TM (SIGNALP_GRAM_POSITIVE)	F:GO:0042302	F:structural constituent of cuticle
XP_014286717.1	LOC106687371	224	uncharacterized protein LOC106687371	singleton									IPR031941 (PFAM); SIGNAL_PEPTIDE_C_REGION (PHOBIUS); SIGNAL_PEPTIDE_N_REGION (PHOBIUS); SIGNAL_PEPTIDE (PHOBIUS); NON_CYTOPLASMIC_DOMAIN (PHOBIUS); TRANSMEMBRANE (PHOBIUS); CYTOPLASMIC_DOMAIN (PHOBIUS); SIGNAL_PEPTIDE_H_REGION (PHOBIUS); SignalP-noTM (SIGNALP_EUK)	no GO terms	no GO terms
XP_014286872.1	LOC106687476	592	nucleobindin-2	singleton	F:GO:0005509	F:calcium ion binding			XP_014252316.1	nucleobindin-2 isoform X1 [Cimex lectularius]	1.39952e-160	Insect	Coil (COILS); G3DSA:1.10.238.10 (GENE3D); IPR002048 (PFAM); mobidb-lite (MOBIDB_LITE); mobidb-lite (MOBIDB_LITE); mobidb-lite (MOBIDB_LITE); mobidb-lite (MOBIDB_LITE); mobidb-lite (MOBIDB_LITE); mobidb-lite (MOBIDB_LITE); IPR040250 (PANTHER); IPR018247 (PROSITE_PATTERNS); IPR002048 (PROSITE_PROFILES); IPR002048 (PROSITE_PROFILES); SignalP-noTM (SIGNALP_EUK); IPR011992 (SUPERFAMILY)	F:GO:0005509	F:calcium ion binding
XP_014286951.1	LOC106687528	377	GDP-fucose protein O-fucosyltransferase 1 isoform X1	singleton	P:GO:0007219; F:GO:0008417	P:Notch signaling pathway; F:fucosyltransferase activity			XP_021914177.1	GDP-fucose protein O-fucosyltransferase 1 [Zootermopsis nevadensis]	0	Insect	G3DSA:3.40.50.11350 (GENE3D); IPR019378 (PFAM); G3DSA:3.40.50.11340 (GENE3D); PTHR21420:SF3 (PANTHER); IPR039922 (PANTHER); NON_CYTOPLASMIC_DOMAIN (PHOBIUS); SIGNAL_PEPTIDE_H_REGION (PHOBIUS); SIGNAL_PEPTIDE_C_REGION (PHOBIUS); SIGNAL_PEPTIDE_N_REGION (PHOBIUS); SIGNAL_PEPTIDE (PHOBIUS); cd11302 (CDD); SignalP-noTM (SIGNALP_EUK); TMhelix (TMHMM)	P:GO:0007219; F:GO:0008417	P:Notch signaling pathway; F:fucosyltransferase activity
XP_014287082.1	LOC106687611	147	uncharacterized protein LOC106687611	singleton									NON_CYTOPLASMIC_DOMAIN (PHOBIUS); SIGNAL_PEPTIDE_H_REGION (PHOBIUS); SIGNAL_PEPTIDE_N_REGION (PHOBIUS); SIGNAL_PEPTIDE (PHOBIUS); SIGNAL_PEPTIDE_C_REGION (PHOBIUS); SignalP-noTM (SIGNALP_EUK); SignalP-noTM (SIGNALP_GRAM_NEGATIVE); SignalP-TM (SIGNALP_GRAM_POSITIVE)	no GO terms	no GO terms
XP_014287087.1	LOC106687615	304	calcium-binding protein P isoform X3	singleton									mobidb-lite (MOBIDB_LITE); mobidb-lite (MOBIDB_LITE); mobidb-lite (MOBIDB_LITE); mobidb-lite (MOBIDB_LITE); SIGNAL_PEPTIDE_C_REGION (PHOBIUS); SIGNAL_PEPTIDE (PHOBIUS); NON_CYTOPLASMIC_DOMAIN (PHOBIUS); SIGNAL_PEPTIDE_H_REGION (PHOBIUS); SIGNAL_PEPTIDE_N_REGION (PHOBIUS); SignalP-noTM (SIGNALP_EUK)	no GO terms	no GO terms
XP_014287365.1	LOC106687788	149	uncharacterized protein LOC106687788	singleton					XP_014240034.1	uncharacterized protein LOC106661263 [Cimex lectularius]	1.20178e-73	Insect	NON_CYTOPLASMIC_DOMAIN (PHOBIUS); SIGNAL_PEPTIDE (PHOBIUS); SIGNAL_PEPTIDE_H_REGION (PHOBIUS); SIGNAL_PEPTIDE_N_REGION (PHOBIUS); SIGNAL_PEPTIDE_C_REGION (PHOBIUS); SignalP-noTM (SIGNALP_EUK); TMhelix (TMHMM)	no GO terms	no GO terms
XP_014287642.1	LOC106687955	265	uncharacterized protein LOC106687955	singleton	F:GO:0008061; C:GO:0005576	F:chitin binding; C:extracellular region			XP_022904659.1	chondroitin proteoglycan-2-like [Onthophagus taurus]	0.000607735	Insect	IPR002557 (SMART); G3DSA:3.20.20.80 (GENE3D); IPR002557 (PFAM); G3DSA:2.170.140.10 (GENE3D); mobidb-lite (MOBIDB_LITE); mobidb-lite (MOBIDB_LITE); mobidb-lite (MOBIDB_LITE); PTHR23301:SF61 (PANTHER); PTHR23301:SF61 (PANTHER); PTHR23301 (PANTHER); SIGNAL_PEPTIDE_C_REGION (PHOBIUS); NON_CYTOPLASMIC_DOMAIN (PHOBIUS); SIGNAL_PEPTIDE_N_REGION (PHOBIUS); SIGNAL_PEPTIDE_H_REGION (PHOBIUS); SIGNAL_PEPTID…	F:GO:0008061; C:GO:0005576	F:chitin binding; C:extracellular region
XP_014287701.1	LOC106687979	708	sphingomyelin phosphodiesterase isoform X2	singleton	P:GO:0006685; F:GO:0004767	P:sphingomyelin catabolic process; F:sphingomyelin phosphodiesterase activity	EC:3.1.4.12	Sphingomyelin phosphodiesterase	XP_022194226.1	sphingomyelin phosphodiesterase [Nilaparvata lugens]	0	Insect	IPR008139 (SMART); IPR011160 (PIRSF); IPR004843 (PFAM); G3DSA:1.10.225.10 (GENE3D); IPR007856 (PFAM); IPR029052 (G3DSA:3.60.21.GENE3D); PTHR10340:SF34 (PANTHER); PTHR10340 (PANTHER); NON_CYTOPLASMIC_DOMAIN (PHOBIUS); SIGNAL_PEPTIDE (PHOBIUS); SIGNAL_PEPTIDE_N_REGION (PHOBIUS); SIGNAL_PEPTIDE_C_REGION (PHOBIUS); SIGNAL_PEPTIDE_H_REGION (PHOBIUS); IPR008139 (PROSITE_PROFILES); IPR041805 (CDD); Sign…	P:GO:0006629; P:GO:0006685; F:GO:0004767; F:GO:0016787	P:lipid metabolic process; P:sphingomyelin catabolic process; F:sphingomyelin phosphodiesterase activity; F:hydrolase activity
XP_014287994.2	LOC106688170	720	procollagen-lysine,2-oxoglutarate 5-dioxygenase 1-like	singleton	P:GO:0055114; F:GO:0005506; F:GO:0016705; F:GO:0031418	P:oxidation-reduction process; F:iron ion binding; F:oxidoreductase activity, acting on paired donors, with incorporation or reduction of molecular oxygen; F:L-ascorbic acid binding			XP_020286167.1	procollagen-lysine,2-oxoglutarate 5-dioxygenase 3 isoform X1 [Pseudomyrmex gracilis]	0	Insect	IPR006620 (SMART); G3DSA:2.60.120.620 (GENE3D); PTHR10730 (PANTHER); PTHR10730:SF7 (PANTHER); SIGNAL_PEPTIDE_C_REGION (PHOBIUS); SIGNAL_PEPTIDE (PHOBIUS); NON_CYTOPLASMIC_DOMAIN (PHOBIUS); SIGNAL_PEPTIDE_H_REGION (PHOBIUS); SIGNAL_PEPTIDE_N_REGION (PHOBIUS); IPR005123 (PROSITE_PROFILES); SignalP-TM (SIGNALP_GRAM_POSITIVE); SignalP-noTM (SIGNALP_GRAM_NEGATIVE); SignalP-noTM (SIGNALP_EUK)	P:GO:0055114; F:GO:0005506; F:GO:0016491; F:GO:0016705; F:GO:0031418	P:oxidation-reduction process; F:iron ion binding; F:oxidoreductase activity; F:oxidoreductase activity, acting on paired donors, with incorporation or reduction of molecular oxygen; F:L-ascorbic acid binding
XP_014288163.1	LOC106688290	721	LARGE xylosyl- and glucuronyltransferase 1-like	singleton	F:GO:0016757	F:transferase activity, transferring glycosyl groups			KAE9442993.1	hypothetical protein GE061_02627 [Apolygus lucorum]	0	Insect	Coil (COILS); PF13896 (PFAM); IPR029044 (G3DSA:3.90.550.GENE3D); IPR002495 (PFAM); IPR029044 (G3DSA:3.90.550.GENE3D); PTHR12270:SF23 (PANTHER); PTHR12270 (PANTHER); SIGNAL_PEPTIDE_C_REGION (PHOBIUS); SIGNAL_PEPTIDE_H_REGION (PHOBIUS); SIGNAL_PEPTIDE (PHOBIUS); SIGNAL_PEPTIDE_N_REGION (PHOBIUS); NON_CYTOPLASMIC_DOMAIN (PHOBIUS); cd06431 (CDD); SignalP-noTM (SIGNALP_EUK); IPR029044 (SUPERFAMILY)	F:GO:0016757	F:transferase activity, transferring glycosyl groups
XP_014288294.1	LOC106688387	299	uncharacterized protein LOC106688387	singleton					XP_024082972.1	uncharacterized protein LOC106665587 [Cimex lectularius]	3.85665e-79	Insect	SIGNAL_PEPTIDE_H_REGION (PHOBIUS); SIGNAL_PEPTIDE (PHOBIUS); SIGNAL_PEPTIDE_N_REGION (PHOBIUS); NON_CYTOPLASMIC_DOMAIN (PHOBIUS); SIGNAL_PEPTIDE_C_REGION (PHOBIUS); SignalP-noTM (SIGNALP_EUK); SignalP-TM (SIGNALP_GRAM_POSITIVE)	no GO terms	no GO terms
XP_014288309.1	LOC106688394	234	protein twisted gastrulation isoform X1	singleton					ATU82953.1	secreted Twisted gastrulation-like protein [Pristhesancus plagipennis]	2.83893e-119	Insect	IPR006761 (PFAM); PTHR12312:SF16 (PANTHER); IPR006761 (PANTHER); NON_CYTOPLASMIC_DOMAIN (PHOBIUS); SIGNAL_PEPTIDE (PHOBIUS); SIGNAL_PEPTIDE_N_REGION (PHOBIUS); SIGNAL_PEPTIDE_C_REGION (PHOBIUS); SIGNAL_PEPTIDE_H_REGION (PHOBIUS); SignalP-noTM (SIGNALP_EUK); SignalP-TM (SIGNALP_GRAM_POSITIVE)	no GO terms	no GO terms
XP_014288555.1	LOC106688561	148	uncharacterized protein DDB_G0271670	singleton									mobidb-lite (MOBIDB_LITE); SIGNAL_PEPTIDE_C_REGION (PHOBIUS); NON_CYTOPLASMIC_DOMAIN (PHOBIUS); SIGNAL_PEPTIDE (PHOBIUS); SIGNAL_PEPTIDE_H_REGION (PHOBIUS); SIGNAL_PEPTIDE_N_REGION (PHOBIUS); SignalP-noTM (SIGNALP_EUK); SignalP-TM (SIGNALP_GRAM_POSITIVE); SignalP-noTM (SIGNALP_GRAM_NEGATIVE)	no GO terms	no GO terms
XP_014288556.1	LOC106688562	307	integumentary mucin C.1-like	singleton									mobidb-lite (MOBIDB_LITE); SIGNAL_PEPTIDE_N_REGION (PHOBIUS); SIGNAL_PEPTIDE_C_REGION (PHOBIUS); SIGNAL_PEPTIDE (PHOBIUS); SIGNAL_PEPTIDE_H_REGION (PHOBIUS); NON_CYTOPLASMIC_DOMAIN (PHOBIUS); SignalP-TM (SIGNALP_GRAM_POSITIVE); SignalP-noTM (SIGNALP_EUK)	no GO terms	no GO terms
XP_014288760.1	LOC106688696	226	uncharacterized protein LOC106688696	singleton					KAE9423551.1	hypothetical protein GE061_01500 [Apolygus lucorum]	6.27583e-91	Insect	IPR001304 (SMART); IPR016186 (G3DSA:3.10.100.GENE3D); IPR001304 (PFAM); IPR003609 (PFAM); PTHR22802:SF385 (PANTHER); PTHR22802 (PANTHER); SIGNAL_PEPTIDE_C_REGION (PHOBIUS); SIGNAL_PEPTIDE (PHOBIUS); SIGNAL_PEPTIDE_N_REGION (PHOBIUS); NON_CYTOPLASMIC_DOMAIN (PHOBIUS); SIGNAL_PEPTIDE_H_REGION (PHOBIUS); IPR001304 (PROSITE_PROFILES); cd00037 (CDD); SignalP-TM (SIGNALP_GRAM_POSITIVE); SignalP-noTM (S…	no GO terms	no GO terms
XP_014289184.1	LOC106688976	136	uncharacterized protein LOC106688976	singleton	F:GO:0030414; C:GO:0005576	F:peptidase inhibitor activity; C:extracellular region			RZF33087.1	hypothetical protein LSTR_LSTR009816 [Laodelphax striatellus]	3.5658e-22	Insect	IPR008197 (SMART); IPR036645 (G3DSA:4.10.75.GENE3D); IPR008197 (PFAM); SIGNAL_PEPTIDE_C_REGION (PHOBIUS); SIGNAL_PEPTIDE (PHOBIUS); SIGNAL_PEPTIDE_H_REGION (PHOBIUS); SIGNAL_PEPTIDE_N_REGION (PHOBIUS); NON_CYTOPLASMIC_DOMAIN (PHOBIUS); IPR008197 (PROSITE_PROFILES); SignalP-TM (SIGNALP_GRAM_POSITIVE); SignalP-noTM (SIGNALP_EUK); IPR036645 (SUPERFAMILY)	F:GO:0030414; C:GO:0005576	F:peptidase inhibitor activity; C:extracellular region
XP_014289762.1	LOC106689346	216	protein canopy 4	singleton					XP_018561788.1	protein canopy 4 [Anoplophora glabripennis]	8.65729e-93	Insect	IPR021852 (PFAM); PTHR15382:SF6 (PANTHER); PTHR15382 (PANTHER); NON_CYTOPLASMIC_DOMAIN (PHOBIUS); SIGNAL_PEPTIDE_C_REGION (PHOBIUS); SIGNAL_PEPTIDE_H_REGION (PHOBIUS); SIGNAL_PEPTIDE_N_REGION (PHOBIUS); SIGNAL_PEPTIDE (PHOBIUS); SignalP-noTM (SIGNALP_EUK)	no GO terms	no GO terms
XP_014289815.1	LOC106689384	646	uncharacterized protein LOC106689384 isoform X2	singleton					KAE9431814.1	hypothetical protein GE061_22733 [Apolygus lucorum]	0	Insect	Coil (COILS); IPR032062 (PFAM); PTHR47890 (PANTHER); NON_CYTOPLASMIC_DOMAIN (PHOBIUS); SIGNAL_PEPTIDE_H_REGION (PHOBIUS); SIGNAL_PEPTIDE_C_REGION (PHOBIUS); SIGNAL_PEPTIDE_N_REGION (PHOBIUS); SIGNAL_PEPTIDE (PHOBIUS); SignalP-noTM (SIGNALP_EUK)	no GO terms	no GO terms
XP_014290021.1	LOC106689531	421	uncharacterized protein LOC106689531	singleton					BAN20626.1	conserved hypothetical protein [Riptortus pedestris]	0	Insect	SIGNAL_PEPTIDE_C_REGION (PHOBIUS); SIGNAL_PEPTIDE_H_REGION (PHOBIUS); NON_CYTOPLASMIC_DOMAIN (PHOBIUS); SIGNAL_PEPTIDE_N_REGION (PHOBIUS); SIGNAL_PEPTIDE (PHOBIUS); SignalP-noTM (SIGNALP_EUK); SignalP-noTM (SIGNALP_GRAM_NEGATIVE)	no GO terms	no GO terms
XP_014290123.1	LOC106689581	586	uncharacterized protein LOC106689581 isoform X2	singleton	F:GO:0042302	F:structural constituent of cuticle			PSN44422.1	hypothetical protein C0J52_16458 [Blattella germanica]	5.22e-28	Insect	IPR000618 (PFAM); mobidb-lite (MOBIDB_LITE); mobidb-lite (MOBIDB_LITE); mobidb-lite (MOBIDB_LITE); mobidb-lite (MOBIDB_LITE); mobidb-lite (MOBIDB_LITE); mobidb-lite (MOBIDB_LITE); PTHR10380 (PANTHER); IPR031311 (PROSITE_PATTERNS); SIGNAL_PEPTIDE_C_REGION (PHOBIUS); SIGNAL_PEPTIDE_N_REGION (PHOBIUS); NON_CYTOPLASMIC_DOMAIN (PHOBIUS); SIGNAL_PEPTIDE_H_REGION (PHOBIUS); SIGNAL_PEPTIDE (PHOBIUS); IPR…	F:GO:0042302	F:structural constituent of cuticle
XP_014290292.1	LOC106689687	142	5-hydroxyisourate hydrolase	singleton	P:GO:0006144; F:GO:0033971	P:purine nucleobase metabolic process; F:hydroxyisourate hydrolase activity	EC:3.5.2.17	Hydroxyisourate hydrolase	BAN21410.1	unkown protein [Riptortus pedestris]	9.44154e-56	Insect	IPR000895 (PRINTS); IPR023416 (SMART); IPR036817 (G3DSA:2.60.40.GENE3D); IPR023416 (PFAM); IPR014306 (TIGRFAM); IPR023416 (PANTHER); PTHR10395:SF7 (PANTHER); IPR023418 (PROSITE_PATTERNS); NON_CYTOPLASMIC_DOMAIN (PHOBIUS); SIGNAL_PEPTIDE (PHOBIUS); SIGNAL_PEPTIDE_H_REGION (PHOBIUS); SIGNAL_PEPTIDE_N_REGION (PHOBIUS); SIGNAL_PEPTIDE_C_REGION (PHOBIUS); cd05822 (CDD); SignalP-noTM (SIGNALP_EUK); IPR…	P:GO:0006144; F:GO:0033971	P:purine nucleobase metabolic process; F:hydroxyisourate hydrolase activity
XP_014290542.1	LOC106689864	139	uncharacterized protein LOC106689864	singleton									mobidb-lite (MOBIDB_LITE); mobidb-lite (MOBIDB_LITE); SIGNAL_PEPTIDE_N_REGION (PHOBIUS); SIGNAL_PEPTIDE_C_REGION (PHOBIUS); SIGNAL_PEPTIDE_H_REGION (PHOBIUS); NON_CYTOPLASMIC_DOMAIN (PHOBIUS); SIGNAL_PEPTIDE (PHOBIUS); SignalP-noTM (SIGNALP_EUK)	no GO terms	no GO terms
XP_014290880.1	LOC106690106	471	ero1-like protein	singleton	P:GO:0055114; F:GO:0003756; F:GO:0016671; C:GO:0005783	P:oxidation-reduction process; F:protein disulfide isomerase activity; F:oxidoreductase activity, acting on a sulfur group of donors, disulfide as acceptor; C:endoplasmic reticulum	EC:5.3.4.1	Protein disulfide-isomerase	XP_014253965.1	ero1-like protein isoform X1 [Cimex lectularius]	0	Insect	IPR007266 (PFAM); IPR007266 (PIRSF); IPR007266 (PANTHER); SignalP-noTM (SIGNALP_EUK); IPR037192 (SUPERFAMILY)	P:GO:0055114; F:GO:0003756; F:GO:0016671; C:GO:0005783	P:oxidation-reduction process; F:protein disulfide isomerase activity; F:oxidoreductase activity, acting on a sulfur group of donors, disulfide as acceptor; C:endoplasmic reticulum
XP_014291072.2	LOC106690232	392	lysosomal aspartic protease-like	singleton	P:GO:0006508; F:GO:0004190	P:proteolysis; F:aspartic-type endopeptidase activity	EC:3.4.23	Acting on peptide bonds (peptidases)	ATU82848.1	secreted Aspartyl glucosaminidase-like protein [Pristhesancus plagipennis]	1.80396e-125	Insect	IPR001461 (PRINTS); G3DSA:2.60.40.1960 (GENE3D); IPR033121 (PFAM); IPR021109 (G3DSA:2.40.70.GENE3D); IPR021109 (G3DSA:2.40.70.GENE3D); IPR001461 (PANTHER); PTHR13683:SF230 (PANTHER); SIGNAL_PEPTIDE_C_REGION (PHOBIUS); SIGNAL_PEPTIDE (PHOBIUS); SIGNAL_PEPTIDE_H_REGION (PHOBIUS); NON_CYTOPLASMIC_DOMAIN (PHOBIUS); SIGNAL_PEPTIDE_N_REGION (PHOBIUS); IPR033121 (PROSITE_PROFILES); SignalP-noTM (SIGNALP…	P:GO:0006508; F:GO:0004190	P:proteolysis; F:aspartic-type endopeptidase activity
XP_014291587.1	LOC106690607	521	uncharacterized protein LOC106690607	singleton					KAF4144162.1	hypothetical protein GN958_ATG06626 [Phytophthora infestans]	0.000186332	Heterokontophyta	Coil (COILS); Coil (COILS); Coil (COILS); G3DSA:1.20.120.20 (GENE3D); SIGNAL_PEPTIDE_C_REGION (PHOBIUS); SIGNAL_PEPTIDE (PHOBIUS); SIGNAL_PEPTIDE_H_REGION (PHOBIUS); SIGNAL_PEPTIDE_N_REGION (PHOBIUS); NON_CYTOPLASMIC_DOMAIN (PHOBIUS); SignalP-TM (SIGNALP_GRAM_POSITIVE); SignalP-noTM (SIGNALP_GRAM_NEGATIVE); SignalP-noTM (SIGNALP_EUK)	no GO terms	no GO terms
XP_014291622.1	LOC106690632	225	uncharacterized protein LOC106690632	singleton					ATU82908.1	secreted Lectin-like protein [Pristhesancus plagipennis]	8.15134e-145	Insect	IPR001304 (SMART); IPR001304 (PFAM); IPR016186 (G3DSA:3.10.100.GENE3D); PTHR21407 (PANTHER); PTHR21407:SF5 (PANTHER); IPR018378 (PROSITE_PATTERNS); NON_CYTOPLASMIC_DOMAIN (PHOBIUS); SIGNAL_PEPTIDE_C_REGION (PHOBIUS); SIGNAL_PEPTIDE_H_REGION (PHOBIUS); SIGNAL_PEPTIDE (PHOBIUS); SIGNAL_PEPTIDE_N_REGION (PHOBIUS); IPR001304 (PROSITE_PROFILES); cd00037 (CDD); SignalP-noTM (SIGNALP_EUK); IPR016187 (SU…	no GO terms	no GO terms
XP_014291689.1	LOC106690691	205	protein D3	singleton					XP_026468072.1	protein D2-like [Ctenocephalides felis]	1.89207e-87	Insect	IPR036610 (G3DSA:3.90.280.GENE3D); IPR008914 (PFAM); PTHR11362:SF28 (PANTHER); IPR035810 (PANTHER); SIGNAL_PEPTIDE_H_REGION (PHOBIUS); SIGNAL_PEPTIDE (PHOBIUS); SIGNAL_PEPTIDE_N_REGION (PHOBIUS); SIGNAL_PEPTIDE_C_REGION (PHOBIUS); NON_CYTOPLASMIC_DOMAIN (PHOBIUS); IPR035810 (CDD); SignalP-TM (SIGNALP_GRAM_POSITIVE); SignalP-noTM (SIGNALP_EUK); IPR036610 (SUPERFAMILY)	no GO terms	no GO terms
XP_014291710.1	LOC106690702	165	oleosin-B6	singleton									mobidb-lite (MOBIDB_LITE); mobidb-lite (MOBIDB_LITE); SIGNAL_PEPTIDE_H_REGION (PHOBIUS); SIGNAL_PEPTIDE_C_REGION (PHOBIUS); SIGNAL_PEPTIDE_N_REGION (PHOBIUS); NON_CYTOPLASMIC_DOMAIN (PHOBIUS); SIGNAL_PEPTIDE (PHOBIUS); SignalP-noTM (SIGNALP_GRAM_NEGATIVE); SignalP-TM (SIGNALP_GRAM_POSITIVE); SignalP-noTM (SIGNALP_EUK)	no GO terms	no GO terms
XP_014291730.1	LOC106690716	169	keratin-associated protein 21-1-like	singleton									PR01228 (PRINTS); SIGNAL_PEPTIDE_C_REGION (PHOBIUS); SIGNAL_PEPTIDE_N_REGION (PHOBIUS); SIGNAL_PEPTIDE (PHOBIUS); SIGNAL_PEPTIDE_H_REGION (PHOBIUS); NON_CYTOPLASMIC_DOMAIN (PHOBIUS); SignalP-noTM (SIGNALP_EUK); SignalP-TM (SIGNALP_GRAM_POSITIVE); SignalP-noTM (SIGNALP_GRAM_NEGATIVE)	no GO terms	no GO terms
XP_014291755.1	LOC106690740	114	uncharacterized protein DDB_G0290685-like isoform X1	singleton									mobidb-lite (MOBIDB_LITE); mobidb-lite (MOBIDB_LITE); SIGNAL_PEPTIDE (PHOBIUS); SIGNAL_PEPTIDE_N_REGION (PHOBIUS); SIGNAL_PEPTIDE_H_REGION (PHOBIUS); SIGNAL_PEPTIDE_C_REGION (PHOBIUS); NON_CYTOPLASMIC_DOMAIN (PHOBIUS); SignalP-noTM (SIGNALP_EUK)	no GO terms	no GO terms
XP_014291758.1	LOC106690743	149	protein starmaker-like	singleton									mobidb-lite (MOBIDB_LITE); mobidb-lite (MOBIDB_LITE); mobidb-lite (MOBIDB_LITE); mobidb-lite (MOBIDB_LITE); SIGNAL_PEPTIDE (PHOBIUS); SIGNAL_PEPTIDE_H_REGION (PHOBIUS); NON_CYTOPLASMIC_DOMAIN (PHOBIUS); SIGNAL_PEPTIDE_N_REGION (PHOBIUS); SIGNAL_PEPTIDE_C_REGION (PHOBIUS); SignalP-noTM (SIGNALP_EUK); TMhelix (TMHMM)	no GO terms	no GO terms
XP_014291810.1	LOC106690776	217	uncharacterized protein LOC106690776	singleton					KAE9429983.1	hypothetical protein GE061_04726, partial [Apolygus lucorum]	8.70585e-21	Insect	mobidb-lite (MOBIDB_LITE); mobidb-lite (MOBIDB_LITE); mobidb-lite (MOBIDB_LITE); SIGNAL_PEPTIDE (PHOBIUS); SIGNAL_PEPTIDE_H_REGION (PHOBIUS); SIGNAL_PEPTIDE_C_REGION (PHOBIUS); SIGNAL_PEPTIDE_N_REGION (PHOBIUS); NON_CYTOPLASMIC_DOMAIN (PHOBIUS); PS51257 (PROSITE_PROFILES); SignalP-noTM (SIGNALP_EUK)	no GO terms	no GO terms
XP_014291870.1	LOC106690807	216	uncharacterized protein LOC106690807	singleton									SIGNAL_PEPTIDE (PHOBIUS); SIGNAL_PEPTIDE_C_REGION (PHOBIUS); NON_CYTOPLASMIC_DOMAIN (PHOBIUS); SIGNAL_PEPTIDE_N_REGION (PHOBIUS); SIGNAL_PEPTIDE_H_REGION (PHOBIUS); SignalP-noTM (SIGNALP_EUK)	no GO terms	no GO terms
XP_014292047.1	LOC106690952	172	uncharacterized protein LOC106690952	singleton	F:GO:0005515	F:protein binding			XP_024085678.1	uncharacterized protein LOC106673964 isoform X2 [Cimex lectularius]	1.61013e-70	Insect	IPR001073 (SMART); IPR008983 (G3DSA:2.60.120.GENE3D); IPR001073 (PFAM); SIGNAL_PEPTIDE_N_REGION (PHOBIUS); NON_CYTOPLASMIC_DOMAIN (PHOBIUS); SIGNAL_PEPTIDE_C_REGION (PHOBIUS); SIGNAL_PEPTIDE_H_REGION (PHOBIUS); SIGNAL_PEPTIDE (PHOBIUS); IPR001073 (PROSITE_PROFILES); SignalP-noTM (SIGNALP_EUK); SignalP-TM (SIGNALP_GRAM_POSITIVE); IPR008983 (SUPERFAMILY)	F:GO:0005515	F:protein binding
XP_014292137.1	LOC106691013	758	gelsolin, cytoplasmic	singleton	F:GO:0051015	F:actin filament binding			XP_024086228.1	gelsolin, cytoplasmic [Cimex lectularius]	0	Insect	IPR007122 (PRINTS); IPR007122 (SMART); IPR029006 (G3DSA:3.40.20.GENE3D); IPR029006 (G3DSA:3.40.20.GENE3D); IPR029006 (G3DSA:3.40.20.GENE3D); IPR029006 (G3DSA:3.40.20.GENE3D); IPR029006 (G3DSA:3.40.20.GENE3D); IPR007123 (PFAM); IPR029006 (G3DSA:3.40.20.GENE3D); PTHR11977:SF55 (PANTHER); IPR007122 (PANTHER); SIGNAL_PEPTIDE_N_REGION (PHOBIUS); NON_CYTOPLASMIC_DOMAIN (PHOBIUS); SIGNAL_PEPTIDE_H_REGIO…	F:GO:0051015	F:actin filament binding
XP_014292245.1	LOC106691099	589	glucose dehydrogenase	singleton	P:GO:0055114; F:GO:0016614; F:GO:0050660	P:oxidation-reduction process; F:oxidoreductase activity, acting on CH-OH group of donors; F:flavin adenine dinucleotide binding			XP_018049980.1	PREDICTED: glucose dehydrogenase [FAD, quinone] [Atta colombica]	1.69909e-173	Insect	IPR036188 (G3DSA:3.50.50.GENE3D); IPR000172 (PFAM); G3DSA:3.30.560.10 (GENE3D); IPR012132 (PIRSF); IPR007867 (PFAM); PTHR11552 (PANTHER); IPR000172 (PROSITE_PATTERNS); SIGNAL_PEPTIDE_C_REGION (PHOBIUS); SIGNAL_PEPTIDE (PHOBIUS); SIGNAL_PEPTIDE_H_REGION (PHOBIUS); NON_CYTOPLASMIC_DOMAIN (PHOBIUS); SIGNAL_PEPTIDE_N_REGION (PHOBIUS); SignalP-noTM (SIGNALP_EUK); IPR036188 (SUPERFAMILY); SSF54373 (SUP…	P:GO:0055114; F:GO:0016614; F:GO:0050660	P:oxidation-reduction process; F:oxidoreductase activity, acting on CH-OH group of donors; F:flavin adenine dinucleotide binding
XP_014292251.1	LOC106691103	136	uncharacterized protein LOC106691103	singleton									mobidb-lite (MOBIDB_LITE); SIGNAL_PEPTIDE_C_REGION (PHOBIUS); NON_CYTOPLASMIC_DOMAIN (PHOBIUS); SIGNAL_PEPTIDE (PHOBIUS); SIGNAL_PEPTIDE_N_REGION (PHOBIUS); SIGNAL_PEPTIDE_H_REGION (PHOBIUS); SignalP-TM (SIGNALP_GRAM_POSITIVE); SignalP-noTM (SIGNALP_EUK)	no GO terms	no GO terms
XP_014292372.1	LOC106691191	843	ER degradation-enhancing alpha-mannosidase-like protein 3	singleton	F:GO:0004571; F:GO:0005509; C:GO:0016020	F:mannosyl-oligosaccharide 1,2-alpha-mannosidase activity; F:calcium ion binding; C:membrane	EC:3.2.1.113; EC:3.2.1.24	Mannosyl-oligosaccharide 1,2-alpha-mannosidase; Alpha-mannosidase	XP_014243854.1	ER degradation-enhancing alpha-mannosidase-like protein 3 [Cimex lectularius]	0	Insect	IPR001382 (PRINTS); IPR003137 (PFAM); G3DSA:3.50.30.30 (GENE3D); IPR001382 (PFAM); IPR012341 (G3DSA:1.50.10.GENE3D); mobidb-lite (MOBIDB_LITE); mobidb-lite (MOBIDB_LITE); mobidb-lite (MOBIDB_LITE); PTHR45679 (PANTHER); PTHR45679:SF2 (PANTHER); SIGNAL_PEPTIDE (PHOBIUS); SIGNAL_PEPTIDE_C_REGION (PHOBIUS); SIGNAL_PEPTIDE_H_REGION (PHOBIUS); NON_CYTOPLASMIC_DOMAIN (PHOBIUS); SIGNAL_PEPTIDE_N_REGION (…	F:GO:0003824; F:GO:0004571; F:GO:0005509; C:GO:0016020	F:catalytic activity; F:mannosyl-oligosaccharide 1,2-alpha-mannosidase activity; F:calcium ion binding; C:membrane
XP_014292513.1	LOC106691298	711	spondin-1	singleton	F:GO:0004867	F:serine-type endopeptidase inhibitor activity			XP_014250507.1	spondin-1-like isoform X2 [Cimex lectularius]	0	Insect	Coil (COILS); IPR002223 (PRINTS); IPR002223 (SMART); IPR000884 (SMART); IPR002223 (PFAM); IPR038678 (G3DSA:2.60.40.GENE3D); IPR009465 (PFAM); IPR000884 (PFAM); IPR042307 (G3DSA:2.60.40.GENE3D); IPR036383 (G3DSA:2.20.100.GENE3D); IPR036383 (G3DSA:2.20.100.GENE3D); IPR036880 (G3DSA:4.10.410.GENE3D); IPR036383 (G3DSA:2.20.100.GENE3D); PTHR11311 (PANTHER); PTHR11311:SF23 (PANTHER); IPR020901 (PROSITE…	F:GO:0004867	F:serine-type endopeptidase inhibitor activity
XP_014292702.1	LOC106691438	113	uncharacterized protein LOC106691438 isoform X2	singleton									SIGNAL_PEPTIDE_N_REGION (PHOBIUS); SIGNAL_PEPTIDE_C_REGION (PHOBIUS); SIGNAL_PEPTIDE_H_REGION (PHOBIUS); SIGNAL_PEPTIDE (PHOBIUS); NON_CYTOPLASMIC_DOMAIN (PHOBIUS); SignalP-noTM (SIGNALP_EUK)	no GO terms	no GO terms
XP_014293023.1	LOC106691684	136	general odorant-binding protein 19d-like	singleton	F:GO:0005549	F:odorant binding			QCZ25072.1	odorant binding protein 15 [Nezara viridula]	8.48954e-73	Insect	IPR006170 (SMART); IPR006170 (PFAM); IPR036728 (G3DSA:1.10.238.GENE3D); PTHR11857:SF42 (PANTHER); PTHR11857 (PANTHER); SIGNAL_PEPTIDE_N_REGION (PHOBIUS); NON_CYTOPLASMIC_DOMAIN (PHOBIUS); SIGNAL_PEPTIDE_H_REGION (PHOBIUS); SIGNAL_PEPTIDE (PHOBIUS); SIGNAL_PEPTIDE_C_REGION (PHOBIUS); SignalP-noTM (SIGNALP_EUK); IPR036728 (SUPERFAMILY)	F:GO:0005549	F:odorant binding
XP_014293235.1	LOC106691851	565	matrix metalloproteinase-19	singleton	P:GO:0006508; F:GO:0004222; F:GO:0008270; C:GO:0031012	P:proteolysis; F:metalloendopeptidase activity; F:zinc ion binding; C:extracellular matrix	EC:3.4.24	Acting on peptide bonds (peptidases)	XP_018911715.1	PREDICTED: matrix metalloproteinase-14 isoform X1 [Bemisia tabaci]	0	Insect	IPR021190 (PRINTS); IPR006026 (SMART); IPR018487 (SMART); IPR024079 (G3DSA:3.40.390.GENE3D); IPR018487 (PFAM); IPR001818 (PFAM); IPR002477 (PFAM); IPR036375 (G3DSA:2.110.10.GENE3D); IPR021190 (PIRSF); mobidb-lite (MOBIDB_LITE); mobidb-lite (MOBIDB_LITE); PTHR10201:SF238 (PANTHER); PTHR10201 (PANTHER); PTHR10201 (PANTHER); PTHR10201:SF238 (PANTHER); IPR018486 (PROSITE_PATTERNS); CYTOPLASMIC_DOMAIN…	P:GO:0006508; F:GO:0004222; F:GO:0008237; F:GO:0008270; C:GO:0031012	P:proteolysis; F:metalloendopeptidase activity; F:metallopeptidase activity; F:zinc ion binding; C:extracellular matrix
XP_014293277.1	LOC106691891	276	endocuticle structural glycoprotein SgAbd-1	singleton	F:GO:0042302	F:structural constituent of cuticle			KAE9437679.1	hypothetical protein GE061_14563 [Apolygus lucorum]	1.61257e-41	Insect	IPR000618 (PFAM); mobidb-lite (MOBIDB_LITE); mobidb-lite (MOBIDB_LITE); mobidb-lite (MOBIDB_LITE); mobidb-lite (MOBIDB_LITE); mobidb-lite (MOBIDB_LITE); mobidb-lite (MOBIDB_LITE); PTHR10380:SF160 (PANTHER); PTHR10380 (PANTHER); NON_CYTOPLASMIC_DOMAIN (PHOBIUS); SIGNAL_PEPTIDE_H_REGION (PHOBIUS); SIGNAL_PEPTIDE_N_REGION (PHOBIUS); SIGNAL_PEPTIDE_C_REGION (PHOBIUS); SIGNAL_PEPTIDE (PHOBIUS); IPR000…	F:GO:0042302	F:structural constituent of cuticle
XP_014293283.1	LOC106691898	284	uncharacterized protein LOC106691898	singleton					XP_015840723.1	PREDICTED: uncharacterized protein LOC664154 [Tribolium castaneum]	2.02177e-37	Insect	Coil (COILS); NON_CYTOPLASMIC_DOMAIN (PHOBIUS); SIGNAL_PEPTIDE_N_REGION (PHOBIUS); SIGNAL_PEPTIDE_H_REGION (PHOBIUS); SIGNAL_PEPTIDE (PHOBIUS); SIGNAL_PEPTIDE_C_REGION (PHOBIUS); SignalP-noTM (SIGNALP_GRAM_NEGATIVE); SignalP-noTM (SIGNALP_EUK); SignalP-TM (SIGNALP_GRAM_POSITIVE)	no GO terms	no GO terms
XP_014293648.2	LOC106692260	300	spidroin-1	singleton									mobidb-lite (MOBIDB_LITE); mobidb-lite (MOBIDB_LITE); mobidb-lite (MOBIDB_LITE); mobidb-lite (MOBIDB_LITE); SIGNAL_PEPTIDE_N_REGION (PHOBIUS); SIGNAL_PEPTIDE (PHOBIUS); SIGNAL_PEPTIDE_H_REGION (PHOBIUS); NON_CYTOPLASMIC_DOMAIN (PHOBIUS); SIGNAL_PEPTIDE_C_REGION (PHOBIUS); SignalP-TM (SIGNALP_GRAM_POSITIVE); SignalP-noTM (SIGNALP_EUK); SignalP-noTM (SIGNALP_GRAM_NEGATIVE)	no GO terms	no GO terms
XP_014293651.1	LOC106692263	109	uncharacterized protein LOC106692263	singleton					ATG84180.1	thanatin precursor [Podisus maculiventris]	1.396e-26	Insect	SIGNAL_PEPTIDE_C_REGION (PHOBIUS); SIGNAL_PEPTIDE (PHOBIUS); NON_CYTOPLASMIC_DOMAIN (PHOBIUS); SIGNAL_PEPTIDE_H_REGION (PHOBIUS); SIGNAL_PEPTIDE_N_REGION (PHOBIUS); SignalP-noTM (SIGNALP_EUK)	no GO terms	no GO terms
XP_014293972.1	LOC106692507	525	prolyl 4-hydroxylase subunit alpha-2	singleton	P:GO:0055114; F:GO:0004656; F:GO:0005506; F:GO:0005515; F:GO:0016702; F:GO:0031418; C:GO:0005783	P:oxidation-reduction process; F:procollagen-proline 4-dioxygenase activity; F:iron ion binding; F:protein binding; F:oxidoreductase activity, acting on single donors with incorporation of molecular oxygen, incorporation of two atoms of oxygen; F:L-ascorbic acid binding; C:endoplasmic reticulum	EC:1.13.11; EC:1.14.11; EC:1.14.11.2	Acting on single donors with incorporation of molecular oxygen (oxygenases). The oxygen incorporated need not be derived from O(2); Acting on paired donors, with incorporation or reduction of molecular oxygen. The oxygen incorporated need not be derived from O(2); Procollagen-proline 4-dioxygenase	ATU83010.1	secreted hypothetical protein [Pristhesancus plagipennis]	0	Insect	Coil (COILS); IPR006620 (SMART); G3DSA:2.60.120.620 (GENE3D); IPR011990 (G3DSA:1.25.40.GENE3D); IPR013547 (PFAM); IPR005123 (PFAM); PTHR10869 (PANTHER); PTHR10869:SF154 (PANTHER); SIGNAL_PEPTIDE_H_REGION (PHOBIUS); NON_CYTOPLASMIC_DOMAIN (PHOBIUS); SIGNAL_PEPTIDE_C_REGION (PHOBIUS); SIGNAL_PEPTIDE_N_REGION (PHOBIUS); SIGNAL_PEPTIDE (PHOBIUS); IPR005123 (PROSITE_PROFILES); PS51257 (PROSITE_PROFILE…	P:GO:0055114; F:GO:0004656; F:GO:0005506; F:GO:0005515; F:GO:0016491; F:GO:0016702; F:GO:0016705; F:GO:0031418; C:GO:0005783	P:oxidation-reduction process; F:procollagen-proline 4-dioxygenase activity; F:iron ion binding; F:protein binding; F:oxidoreductase activity; F:oxidoreductase activity, acting on single donors with incorporation of molecular oxygen, incorporation of two atoms of oxygen; F:oxidoreductase activity, acting on paired donors, with incorporation or reduction of molecular oxygen; F:L-ascorbic acid bind…
XP_014294052.1	LOC106692557	132	astakine-like	singleton					AJR27902.1	astakine-like protein 2 [Lygus lineolaris]	3.21611e-26	Insect	IPR023569 (PFAM); G3DSA:2.10.80.10 (GENE3D); SIGNAL_PEPTIDE_H_REGION (PHOBIUS); SIGNAL_PEPTIDE_N_REGION (PHOBIUS); NON_CYTOPLASMIC_DOMAIN (PHOBIUS); SIGNAL_PEPTIDE (PHOBIUS); SIGNAL_PEPTIDE_C_REGION (PHOBIUS); SignalP-noTM (SIGNALP_EUK)	no GO terms	no GO terms
XP_014294388.1	LOC106692769	601	glypican-6	singleton	P:GO:0009966; C:GO:0046658; C:GO:0062023	P:regulation of signal transduction; C:anchored component of plasma membrane; C:collagen-containing extracellular matrix			XP_014246357.1	glypican-6 [Cimex lectularius]	0	Insect	IPR001863 (PFAM); mobidb-lite (MOBIDB_LITE); mobidb-lite (MOBIDB_LITE); mobidb-lite (MOBIDB_LITE); IPR001863 (PANTHER); SIGNAL_PEPTIDE_H_REGION (PHOBIUS); CYTOPLASMIC_DOMAIN (PHOBIUS); SIGNAL_PEPTIDE (PHOBIUS); SIGNAL_PEPTIDE_C_REGION (PHOBIUS); TRANSMEMBRANE (PHOBIUS); SIGNAL_PEPTIDE_N_REGION (PHOBIUS); NON_CYTOPLASMIC_DOMAIN (PHOBIUS); SignalP-noTM (SIGNALP_EUK); SignalP-TM (SIGNALP_GRAM_POSITI…	P:GO:0009966; C:GO:0046658; C:GO:0062023	P:regulation of signal transduction; C:anchored component of plasma membrane; C:collagen-containing extracellular matrix
XP_014294614.1	LOC106692886	747	alpha-N-acetylglucosaminidase-like isoform X2	singleton					XP_014246594.1	alpha-N-acetylglucosaminidase [Cimex lectularius]	0	Insect	G3DSA:3.20.20.80 (GENE3D); G3DSA:1.20.120.670 (GENE3D); IPR024732 (PFAM); IPR024733 (PFAM); IPR029018 (G3DSA:3.30.379.GENE3D); IPR024240 (PFAM); IPR007781 (PANTHER); PTHR12872:SF1 (PANTHER); SIGNAL_PEPTIDE_C_REGION (PHOBIUS); NON_CYTOPLASMIC_DOMAIN (PHOBIUS); SIGNAL_PEPTIDE (PHOBIUS); SIGNAL_PEPTIDE_N_REGION (PHOBIUS); SIGNAL_PEPTIDE_H_REGION (PHOBIUS); SignalP-noTM (SIGNALP_EUK)	no GO terms	no GO terms
XP_014294772.1	LOC106692986	237	soma ferritin	singleton	P:GO:0006826; P:GO:0006879; F:GO:0008199	P:iron ion transport; P:cellular iron ion homeostasis; F:ferric iron binding			XP_014255153.1	ferritin heavy chain [Cimex lectularius]	4.79425e-58	Insect	IPR008331 (PFAM); IPR012347 (G3DSA:1.20.1260.GENE3D); PTHR11431:SF51 (PANTHER); IPR001519 (PANTHER); SIGNAL_PEPTIDE_N_REGION (PHOBIUS); NON_CYTOPLASMIC_DOMAIN (PHOBIUS); SIGNAL_PEPTIDE_C_REGION (PHOBIUS); SIGNAL_PEPTIDE_H_REGION (PHOBIUS); SIGNAL_PEPTIDE (PHOBIUS); IPR009040 (PROSITE_PROFILES); cd01056 (CDD); SignalP-noTM (SIGNALP_EUK); SignalP-noTM (SIGNALP_GRAM_NEGATIVE); IPR009078 (SUPERFAMILY)	P:GO:0006826; P:GO:0006879; F:GO:0008199	P:iron ion transport; P:cellular iron ion homeostasis; F:ferric iron binding
XP_024214275.1	LOC106692369	280	uncharacterized protein LOC106692369 isoform X1	singleton					KAE9436743.1	hypothetical protein GE061_16474 [Apolygus lucorum]	2.34493e-06	Insect	mobidb-lite (MOBIDB_LITE); mobidb-lite (MOBIDB_LITE); mobidb-lite (MOBIDB_LITE); SIGNAL_PEPTIDE_H_REGION (PHOBIUS); SIGNAL_PEPTIDE_C_REGION (PHOBIUS); NON_CYTOPLASMIC_DOMAIN (PHOBIUS); SIGNAL_PEPTIDE (PHOBIUS); SIGNAL_PEPTIDE_N_REGION (PHOBIUS); SignalP-noTM (SIGNALP_EUK)	no GO terms	no GO terms
XP_024214302.1	LOC112210117	114	cyclin-dependent kinase inhibitor 1C-like	singleton									SIGNAL_PEPTIDE_H_REGION (PHOBIUS); NON_CYTOPLASMIC_DOMAIN (PHOBIUS); SIGNAL_PEPTIDE_C_REGION (PHOBIUS); SIGNAL_PEPTIDE_N_REGION (PHOBIUS); SIGNAL_PEPTIDE (PHOBIUS); SignalP-noTM (SIGNALP_GRAM_NEGATIVE); SignalP-noTM (SIGNALP_EUK); SignalP-TM (SIGNALP_GRAM_POSITIVE); TMhelix (TMHMM)	no GO terms	no GO terms
XP_024214662.1	LOC106685446	200	uncharacterized protein LOC106685446	singleton					XP_014247032.1	uncharacterized protein LOC106665249 [Cimex lectularius]	8.45403e-80	Insect	IPR031983 (PFAM); SIGNAL_PEPTIDE_H_REGION (PHOBIUS); SIGNAL_PEPTIDE_N_REGION (PHOBIUS); SIGNAL_PEPTIDE (PHOBIUS); SIGNAL_PEPTIDE_C_REGION (PHOBIUS); NON_CYTOPLASMIC_DOMAIN (PHOBIUS); SignalP-noTM (SIGNALP_EUK); TMhelix (TMHMM)	no GO terms	no GO terms
XP_024214833.1	LOC106687650	383	uncharacterized protein LOC106687650	singleton					XP_014246016.1	uncharacterized protein LOC106664622 [Cimex lectularius]	0	Insect	IPR001507 (SMART); IPR001507 (PFAM); PTHR47327 (PANTHER); PTHR47327:SF7 (PANTHER); SIGNAL_PEPTIDE_N_REGION (PHOBIUS); SIGNAL_PEPTIDE_H_REGION (PHOBIUS); SIGNAL_PEPTIDE (PHOBIUS); SIGNAL_PEPTIDE_C_REGION (PHOBIUS); NON_CYTOPLASMIC_DOMAIN (PHOBIUS); CYTOPLASMIC_DOMAIN (PHOBIUS); TRANSMEMBRANE (PHOBIUS); IPR001507 (PROSITE_PROFILES); SignalP-noTM (SIGNALP_EUK)	no GO terms	no GO terms
XP_024214905.1	LOC106678915	1294	intracellular protein transport protein USO1-like isoform X4	singleton					XP_024081944.1	uncharacterized protein PFB0145c isoform X1 [Cimex lectularius]	0	Insect	Coil (COILS); Coil (COILS); Coil (COILS); Coil (COILS); Coil (COILS); Coil (COILS); Coil (COILS); Coil (COILS); Coil (COILS); Coil (COILS); Coil (COILS); mobidb-lite (MOBIDB_LITE); mobidb-lite (MOBIDB_LITE); mobidb-lite (MOBIDB_LITE); PTHR34491 (PANTHER); PTHR34491:SF9 (PANTHER); SignalP-noTM (SIGNALP_EUK)	no GO terms	no GO terms
XP_024215058.1	LOC106679717	3340	apolipophorins	singleton	P:GO:0006869; F:GO:0005319	P:lipid transport; F:lipid transporter activity			ATU82717.1	venom apolipophorin-like protein 1 [Pristhesancus plagipennis]	0	Insect	Coil (COILS); IPR001747 (SMART); IPR001846 (SMART); IPR015255 (SMART); IPR011030 (G3DSA:1.25.10.GENE3D); IPR001846 (PFAM); IPR009454 (PFAM); IPR001747 (PFAM); IPR015816 (G3DSA:2.30.230.GENE3D); IPR015255 (PFAM); PTHR23345 (PANTHER); PTHR23345:SF31 (PANTHER); SIGNAL_PEPTIDE_N_REGION (PHOBIUS); SIGNAL_PEPTIDE_C_REGION (PHOBIUS); SIGNAL_PEPTIDE (PHOBIUS); NON_CYTOPLASMIC_DOMAIN (PHOBIUS); SIGNAL_PEP…	P:GO:0006869; F:GO:0005319	P:lipid transport; F:lipid transporter activity
XP_024215092.1	LOC106678961	491	alpha-L-fucosidase-like	singleton	P:GO:0006004; F:GO:0004560	P:fucose metabolic process; F:alpha-L-fucosidase activity	EC:3.2.1.51	Alpha-L-fucosidase	ATU82889.1	secreted Glycosyl hydrolase-like protein [Pristhesancus plagipennis]	0	Insect	IPR016286 (PRINTS); IPR000933 (SMART); G3DSA:3.20.20.80 (GENE3D); IPR031919 (PFAM); IPR013780 (G3DSA:2.60.40.GENE3D); IPR016286 (PIRSF); IPR000933 (PFAM); PTHR10030:SF42 (PANTHER); IPR000933 (PANTHER); SIGNAL_PEPTIDE (PHOBIUS); SIGNAL_PEPTIDE_C_REGION (PHOBIUS); SIGNAL_PEPTIDE_H_REGION (PHOBIUS); NON_CYTOPLASMIC_DOMAIN (PHOBIUS); SIGNAL_PEPTIDE_N_REGION (PHOBIUS); SignalP-TM (SIGNALP_EUK); IPR017…	P:GO:0005975; P:GO:0006004; F:GO:0004560	P:carbohydrate metabolic process; P:fucose metabolic process; F:alpha-L-fucosidase activity
XP_024215137.1	LOC106684065	2673	nascent polypeptide-associated complex subunit alpha, muscle-specific form isoform X4	singleton									mobidb-lite (MOBIDB_LITE); mobidb-lite (MOBIDB_LITE); mobidb-lite (MOBIDB_LITE); mobidb-lite (MOBIDB_LITE); mobidb-lite (MOBIDB_LITE); mobidb-lite (MOBIDB_LITE); mobidb-lite (MOBIDB_LITE); mobidb-lite (MOBIDB_LITE); mobidb-lite (MOBIDB_LITE); mobidb-lite (MOBIDB_LITE); mobidb-lite (MOBIDB_LITE); mobidb-lite (MOBIDB_LITE); mobidb-lite (MOBIDB_LITE); mobidb-lite (MOBIDB_LITE); mobidb-lite (MOBIDB_L…	no GO terms	no GO terms
XP_024215228.1	LOC106678759	231	uncharacterized protein LOC106678759 isoform X1	singleton					XP_026284252.1	uncharacterized protein LOC113210456 [Frankliniella occidentalis]	1.47094e-36	Insect	IPR031941 (PFAM); mobidb-lite (MOBIDB_LITE); mobidb-lite (MOBIDB_LITE); PTHR36299 (PANTHER); PTHR36299:SF1 (PANTHER); SIGNAL_PEPTIDE_H_REGION (PHOBIUS); NON_CYTOPLASMIC_DOMAIN (PHOBIUS); SIGNAL_PEPTIDE_C_REGION (PHOBIUS); SIGNAL_PEPTIDE_N_REGION (PHOBIUS); SIGNAL_PEPTIDE (PHOBIUS); SignalP-noTM (SIGNALP_GRAM_NEGATIVE); SignalP-noTM (SIGNALP_EUK); SignalP-TM (SIGNALP_GRAM_POSITIVE)	no GO terms	no GO terms
XP_024215324.1	LOC106685375	347	multiple epidermal growth factor-like domains protein 10	singleton									IPR006149 (PFAM); PTHR39069 (PANTHER); PTHR39069:SF4 (PANTHER); PTHR39069:SF4 (PANTHER); PTHR39069 (PANTHER); SIGNAL_PEPTIDE_H_REGION (PHOBIUS); SIGNAL_PEPTIDE (PHOBIUS); SIGNAL_PEPTIDE_N_REGION (PHOBIUS); SIGNAL_PEPTIDE_C_REGION (PHOBIUS); NON_CYTOPLASMIC_DOMAIN (PHOBIUS); SignalP-noTM (SIGNALP_EUK)	no GO terms	no GO terms
XP_024215594.1	LOC106686705	202	PRADC1-like protein	singleton					XP_014241191.1	PRADC1-like protein isoform X2 [Cimex lectularius]	2.52914e-81	Insect	IPR003137 (PFAM); G3DSA:3.50.30.30 (GENE3D); IPR042773 (PANTHER); NON_CYTOPLASMIC_DOMAIN (PHOBIUS); SIGNAL_PEPTIDE_C_REGION (PHOBIUS); SIGNAL_PEPTIDE (PHOBIUS); SIGNAL_PEPTIDE_H_REGION (PHOBIUS); SIGNAL_PEPTIDE_N_REGION (PHOBIUS); SignalP-noTM (SIGNALP_EUK); SSF52025 (SUPERFAMILY)	no GO terms	no GO terms
XP_024215616.1	LOC106686597	300	basement membrane proteoglycan-like	singleton					KAE9426037.1	hypothetical protein GE061_08889 [Apolygus lucorum]	2.93337e-36	Insect	IPR031761 (PFAM); mobidb-lite (MOBIDB_LITE); mobidb-lite (MOBIDB_LITE); mobidb-lite (MOBIDB_LITE); mobidb-lite (MOBIDB_LITE); SIGNAL_PEPTIDE (PHOBIUS); SIGNAL_PEPTIDE_N_REGION (PHOBIUS); NON_CYTOPLASMIC_DOMAIN (PHOBIUS); SIGNAL_PEPTIDE_H_REGION (PHOBIUS); SIGNAL_PEPTIDE_C_REGION (PHOBIUS); SignalP-noTM (SIGNALP_EUK)	no GO terms	no GO terms
XP_024215714.1	LOC106677028	222	putative mediator of RNA polymerase II transcription subunit 26	singleton									mobidb-lite (MOBIDB_LITE); mobidb-lite (MOBIDB_LITE); SIGNAL_PEPTIDE_H_REGION (PHOBIUS); SIGNAL_PEPTIDE_C_REGION (PHOBIUS); SIGNAL_PEPTIDE (PHOBIUS); SIGNAL_PEPTIDE_N_REGION (PHOBIUS); NON_CYTOPLASMIC_DOMAIN (PHOBIUS); SignalP-noTM (SIGNALP_GRAM_NEGATIVE); SignalP-TM (SIGNALP_GRAM_POSITIVE); SignalP-noTM (SIGNALP_EUK)	no GO terms	no GO terms
XP_024215883.1	LOC106680244	428	uncharacterized protein LOC106680244 isoform X1	singleton					XP_014252460.1	uncharacterized protein LOC106668326 isoform X2 [Cimex lectularius]	4.38115e-56	Insect	IPR005121 (SMART); IPR036690 (G3DSA:3.30.70.GENE3D); IPR005121 (PFAM); IPR019446 (PFAM); PTHR11538:SF26 (PANTHER); PTHR11538 (PANTHER); SIGNAL_PEPTIDE_C_REGION (PHOBIUS); SIGNAL_PEPTIDE_H_REGION (PHOBIUS); NON_CYTOPLASMIC_DOMAIN (PHOBIUS); SIGNAL_PEPTIDE_N_REGION (PHOBIUS); SIGNAL_PEPTIDE (PHOBIUS); IPR005121 (PROSITE_PROFILES); SignalP-noTM (SIGNALP_EUK); IPR036690 (SUPERFAMILY)	no GO terms	no GO terms
XP_024215991.1	LOC112210535	382	plexin-A1-like	singleton	P:GO:0071526; F:GO:0005515; F:GO:0017154	P:semaphorin-plexin signaling pathway; F:protein binding; F:semaphorin receptor activity			CAB0014901.1	unnamed protein product, partial [Nesidiocoris tenuis]	0	Insect	IPR001627 (SMART); IPR015943 (G3DSA:2.130.10.GENE3D); IPR001627 (PFAM); IPR031148 (PANTHER); IPR031146 (PTHR22625:PANTHER); SIGNAL_PEPTIDE_N_REGION (PHOBIUS); NON_CYTOPLASMIC_DOMAIN (PHOBIUS); SIGNAL_PEPTIDE_H_REGION (PHOBIUS); SIGNAL_PEPTIDE_C_REGION (PHOBIUS); SIGNAL_PEPTIDE (PHOBIUS); IPR001627 (PROSITE_PROFILES); cd11236 (CDD); SignalP-noTM (SIGNALP_EUK); IPR036352 (SUPERFAMILY); TMhelix (TMH…	P:GO:0071526; F:GO:0005515; F:GO:0017154	P:semaphorin-plexin signaling pathway; F:protein binding; F:semaphorin receptor activity
XP_024216005.1	LOC106688584	292	uncharacterized protein LOC106688584 isoform X2	singleton					XP_024084319.1	uncharacterized protein LOC106670577 [Cimex lectularius]	1.15503e-76	Insect	mobidb-lite (MOBIDB_LITE); mobidb-lite (MOBIDB_LITE); mobidb-lite (MOBIDB_LITE); mobidb-lite (MOBIDB_LITE); mobidb-lite (MOBIDB_LITE); NON_CYTOPLASMIC_DOMAIN (PHOBIUS); SIGNAL_PEPTIDE_C_REGION (PHOBIUS); SIGNAL_PEPTIDE (PHOBIUS); SIGNAL_PEPTIDE_H_REGION (PHOBIUS); SIGNAL_PEPTIDE_N_REGION (PHOBIUS); SignalP-TM (SIGNALP_GRAM_POSITIVE); SignalP-noTM (SIGNALP_EUK)	no GO terms	no GO terms
XP_024216094.1	LOC106677711	595	chitooligosaccharidolytic beta-N-acetylglucosaminidase	singleton	P:GO:0005975; F:GO:0004563	P:carbohydrate metabolic process; F:beta-N-acetylhexosaminidase activity	EC:3.2.1.52	Beta-N-acetylhexosaminidase	XP_014243323.1	chitooligosaccharidolytic beta-N-acetylglucosaminidase [Cimex lectularius]	0	Insect	IPR025705 (PRINTS); G3DSA:3.20.20.80 (GENE3D); IPR015883 (PFAM); IPR029019 (PFAM); IPR029018 (G3DSA:3.30.379.GENE3D); PTHR22600 (PANTHER); PTHR22600:SF42 (PANTHER); SIGNAL_PEPTIDE_C_REGION (PHOBIUS); SIGNAL_PEPTIDE (PHOBIUS); SIGNAL_PEPTIDE_N_REGION (PHOBIUS); NON_CYTOPLASMIC_DOMAIN (PHOBIUS); SIGNAL_PEPTIDE_H_REGION (PHOBIUS); cd06562 (CDD); SignalP-noTM (SIGNALP_EUK); IPR029018 (SUPERFAMILY); I…	P:GO:0005975; F:GO:0004553; F:GO:0004563	P:carbohydrate metabolic process; F:hydrolase activity, hydrolyzing O-glycosyl compounds; F:beta-N-acetylhexosaminidase activity
XP_024216181.1	LOC106690464	995	uncharacterized protein LOC106690464 isoform X1	singleton									mobidb-lite (MOBIDB_LITE); mobidb-lite (MOBIDB_LITE); mobidb-lite (MOBIDB_LITE); mobidb-lite (MOBIDB_LITE); mobidb-lite (MOBIDB_LITE); mobidb-lite (MOBIDB_LITE); mobidb-lite (MOBIDB_LITE); mobidb-lite (MOBIDB_LITE); mobidb-lite (MOBIDB_LITE); mobidb-lite (MOBIDB_LITE); mobidb-lite (MOBIDB_LITE); mobidb-lite (MOBIDB_LITE); mobidb-lite (MOBIDB_LITE); mobidb-lite (MOBIDB_LITE); mobidb-lite (MOBIDB_L…	no GO terms	no GO terms
XP_024216522.1	LOC106690341	271	uncharacterized protein LOC106690341	singleton	F:GO:0005179; C:GO:0005576	F:hormone activity; C:extracellular region			AZK31342.1	neuropeptide precursor [Nezara viridula]	0	Insect	IPR022352 (PRINTS); IPR016179 (SMART); G3DSA:1.10.100.10 (GENE3D); IPR016179 (PFAM); mobidb-lite (MOBIDB_LITE); PTHR46886 (PANTHER); IPR022353 (PROSITE_PATTERNS); NON_CYTOPLASMIC_DOMAIN (PHOBIUS); SIGNAL_PEPTIDE_C_REGION (PHOBIUS); SIGNAL_PEPTIDE_N_REGION (PHOBIUS); SIGNAL_PEPTIDE_H_REGION (PHOBIUS); SIGNAL_PEPTIDE (PHOBIUS); SignalP-noTM (SIGNALP_EUK); SignalP-noTM (SIGNALP_GRAM_NEGATIVE); IPR03…	F:GO:0005179; C:GO:0005576	F:hormone activity; C:extracellular region
XP_024216614.1	LOC106692007	1179	nodal modulator 3 isoform X1	singleton	F:GO:0030246	F:carbohydrate binding			XP_014250405.1	nodal modulator 1 [Cimex lectularius]	0	Insect	PF13620 (PFAM); G3DSA:2.60.40.1120 (GENE3D); IPR013783 (G3DSA:2.60.40.GENE3D); G3DSA:2.60.40.1120 (GENE3D); mobidb-lite (MOBIDB_LITE); mobidb-lite (MOBIDB_LITE); PTHR23303 (PANTHER); PTHR23303:SF14 (PANTHER); SIGNAL_PEPTIDE_C_REGION (PHOBIUS); CYTOPLASMIC_DOMAIN (PHOBIUS); NON_CYTOPLASMIC_DOMAIN (PHOBIUS); TRANSMEMBRANE (PHOBIUS); SIGNAL_PEPTIDE (PHOBIUS); SIGNAL_PEPTIDE_H_REGION (PHOBIUS); SIGNA…	F:GO:0030246	F:carbohydrate binding
XP_024216732.1	LOC106686986	456	tudor and KH domain-containing protein homolog isoform X2	singleton	F:GO:0003723	F:RNA binding			XP_014252829.1	tudor and KH domain-containing protein homolog [Cimex lectularius]	2.36365e-143	Insect	Coil (COILS); IPR002999 (SMART); IPR004087 (SMART); G3DSA:2.30.30.140 (GENE3D); IPR004088 (PFAM); IPR036612 (G3DSA:3.30.1370.GENE3D); IPR036612 (G3DSA:3.30.1370.GENE3D); IPR035437 (G3DSA:2.40.50.GENE3D); IPR002999 (PFAM); mobidb-lite (MOBIDB_LITE); PTHR22948:SF18 (PANTHER); PTHR22948 (PANTHER); NON_CYTOPLASMIC_DOMAIN (PHOBIUS); SIGNAL_PEPTIDE_H_REGION (PHOBIUS); SIGNAL_PEPTIDE_N_REGION (PHOBIUS);…	F:GO:0003676; F:GO:0003723	F:nucleic acid binding; F:RNA binding
XP_024216887.1	LOC106678101	526	catalase isoform X2	singleton	P:GO:0006979; P:GO:0042744; P:GO:0055114; F:GO:0004096; F:GO:0020037	P:response to oxidative stress; P:hydrogen peroxide catabolic process; P:oxidation-reduction process; F:catalase activity; F:heme binding	EC:1.11.1.7; EC:1.11.1.6	Peroxidase; Catalase	XP_024085312.1	catalase-like [Cimex lectularius]	0	Insect	IPR018028 (PRINTS); IPR011614 (SMART); IPR024711 (PIRSF); IPR011614 (PFAM); IPR037060 (G3DSA:2.40.180.GENE3D); IPR010582 (PFAM); mobidb-lite (MOBIDB_LITE); PTHR11465:SF9 (PANTHER); IPR018028 (PANTHER); IPR002226 (PROSITE_PATTERNS); IPR024708 (PROSITE_PATTERNS); SIGNAL_PEPTIDE_C_REGION (PHOBIUS); SIGNAL_PEPTIDE (PHOBIUS); NON_CYTOPLASMIC_DOMAIN (PHOBIUS); SIGNAL_PEPTIDE_N_REGION (PHOBIUS); SIGNAL_…	P:GO:0006979; P:GO:0042744; P:GO:0055114; F:GO:0004096; F:GO:0020037	P:response to oxidative stress; P:hydrogen peroxide catabolic process; P:oxidation-reduction process; F:catalase activity; F:heme binding
XP_024216940.1	LOC106690538	456	kynurenine--oxoglutarate transaminase 3 isoform X1	singleton	P:GO:0009058; P:GO:0070189; F:GO:0030170; F:GO:0036137	P:biosynthetic process; P:kynurenine metabolic process; F:pyridoxal phosphate binding; F:kynurenine aminotransferase activity			XP_014248932.1	kynurenine--oxoglutarate transaminase 3 isoform X1 [Cimex lectularius]	0	Insect	IPR015421 (G3DSA:3.40.640.GENE3D); IPR015422 (G3DSA:3.90.1150.GENE3D); IPR004839 (PFAM); PTHR43807 (PANTHER); IPR034612 (PTHR43807:PANTHER); NON_CYTOPLASMIC_DOMAIN (PHOBIUS); SIGNAL_PEPTIDE_H_REGION (PHOBIUS); SIGNAL_PEPTIDE_C_REGION (PHOBIUS); SIGNAL_PEPTIDE (PHOBIUS); SIGNAL_PEPTIDE_N_REGION (PHOBIUS); cd00609 (CDD); SignalP-noTM (SIGNALP_EUK); SignalP-noTM (SIGNALP_GRAM_NEGATIVE); SignalP-TM (…	P:GO:0006520; P:GO:0009058; P:GO:0070189; F:GO:0003824; F:GO:0030170; F:GO:0036137	P:cellular amino acid metabolic process; P:biosynthetic process; P:kynurenine metabolic process; F:catalytic activity; F:pyridoxal phosphate binding; F:kynurenine aminotransferase activity
XP_024217005.1	LOC106679053	715	proteoglycan 4-like isoform X6	singleton									mobidb-lite (MOBIDB_LITE); mobidb-lite (MOBIDB_LITE); mobidb-lite (MOBIDB_LITE); mobidb-lite (MOBIDB_LITE); mobidb-lite (MOBIDB_LITE); mobidb-lite (MOBIDB_LITE); mobidb-lite (MOBIDB_LITE); mobidb-lite (MOBIDB_LITE); NON_CYTOPLASMIC_DOMAIN (PHOBIUS); SIGNAL_PEPTIDE_H_REGION (PHOBIUS); SIGNAL_PEPTIDE_C_REGION (PHOBIUS); SIGNAL_PEPTIDE_N_REGION (PHOBIUS); SIGNAL_PEPTIDE (PHOBIUS); SignalP-noTM (SIGN…	no GO terms	no GO terms
XP_024217119.1	LOC106682680	498	myrosinase 1	singleton	P:GO:0005975; F:GO:0004553	P:carbohydrate metabolic process; F:hydrolase activity, hydrolyzing O-glycosyl compounds			RZF43906.1	hypothetical protein LSTR_LSTR007242 [Laodelphax striatellus]	0	Insect	IPR001360 (PRINTS); IPR001360 (PFAM); G3DSA:3.20.20.80 (GENE3D); IPR001360 (PANTHER); PTHR10353:SF155 (PANTHER); IPR033132 (PROSITE_PATTERNS); SignalP-noTM (SIGNALP_EUK); IPR017853 (SUPERFAMILY)	P:GO:0005975; F:GO:0004553	P:carbohydrate metabolic process; F:hydrolase activity, hydrolyzing O-glycosyl compounds
XP_024217320.1	LOC106684415	906	dentin sialophosphoprotein isoform X2	singleton	F:GO:0005515	F:protein binding			XP_014246254.2	probable serine/threonine-protein kinase nek3 [Cimex lectularius]	8.06098e-73	Insect	IPR001007 (SMART); G3DSA:2.10.70.10 (GENE3D); mobidb-lite (MOBIDB_LITE); mobidb-lite (MOBIDB_LITE); mobidb-lite (MOBIDB_LITE); mobidb-lite (MOBIDB_LITE); mobidb-lite (MOBIDB_LITE); mobidb-lite (MOBIDB_LITE); mobidb-lite (MOBIDB_LITE); mobidb-lite (MOBIDB_LITE); mobidb-lite (MOBIDB_LITE); mobidb-lite (MOBIDB_LITE); mobidb-lite (MOBIDB_LITE); PTHR46439 (PANTHER); SIGNAL_PEPTIDE_N_REGION (PHOBIUS); …	F:GO:0005515	F:protein binding
XP_024217575.1	LOC106689409	537	uncharacterized protein LOC106689409	singleton					XP_008469094.1	uncharacterized protein LOC103506484 [Diaphorina citri]	0	Insect	IPR008166 (PFAM); PTHR21461 (PANTHER); PTHR21461:SF0 (PANTHER); NON_CYTOPLASMIC_DOMAIN (PHOBIUS); SIGNAL_PEPTIDE_H_REGION (PHOBIUS); SIGNAL_PEPTIDE (PHOBIUS); SIGNAL_PEPTIDE_N_REGION (PHOBIUS); SIGNAL_PEPTIDE_C_REGION (PHOBIUS); SignalP-noTM (SIGNALP_EUK); TMhelix (TMHMM)	no GO terms	no GO terms
XP_024217717.1	LOC106678851	822	chondroitin sulfate synthase 1 isoform X1	singleton	F:GO:0008376; C:GO:0032580	F:acetylgalactosaminyltransferase activity; C:Golgi cisterna membrane			XP_023717982.1	chondroitin sulfate synthase 1 [Cryptotermes secundus]	0	Insect	G3DSA:3.90.550.50 (GENE3D); IPR008428 (PFAM); PTHR12369 (PANTHER); PTHR12369:SF11 (PANTHER); PTHR12369:SF11 (PANTHER); SIGNAL_PEPTIDE_H_REGION (PHOBIUS); SIGNAL_PEPTIDE_C_REGION (PHOBIUS); NON_CYTOPLASMIC_DOMAIN (PHOBIUS); SIGNAL_PEPTIDE_N_REGION (PHOBIUS); SIGNAL_PEPTIDE (PHOBIUS); SignalP-noTM (SIGNALP_EUK); IPR029044 (SUPERFAMILY); IPR029044 (SUPERFAMILY)	F:GO:0008376; C:GO:0032580	F:acetylgalactosaminyltransferase activity; C:Golgi cisterna membrane
XP_024217942.1	LOC106691089	380	uncharacterized protein LOC106691089	singleton					XP_022196043.1	uncharacterized protein LOC111053452 isoform X2 [Nilaparvata lugens]	1.16688e-110	Insect	PTHR33964 (PANTHER); SIGNAL_PEPTIDE (PHOBIUS); SIGNAL_PEPTIDE_H_REGION (PHOBIUS); SIGNAL_PEPTIDE_C_REGION (PHOBIUS); TRANSMEMBRANE (PHOBIUS); SIGNAL_PEPTIDE_N_REGION (PHOBIUS); NON_CYTOPLASMIC_DOMAIN (PHOBIUS); CYTOPLASMIC_DOMAIN (PHOBIUS); SignalP-noTM (SIGNALP_EUK)	no GO terms	no GO terms
XP_024218229.1	LOC106678171	261	group 3 secretory phospholipase A2, partial	singleton	P:GO:0006644; P:GO:0050482; F:GO:0004623	P:phospholipid metabolic process; P:arachidonic acid secretion; F:phospholipase A2 activity	EC:3.1.1.1; EC:3.1.1.4	Carboxylesterase; Phospholipase A(2)	XP_015838535.1	PREDICTED: uncharacterized protein LOC100141967 isoform X3 [Tribolium castaneum]	3.56295e-53	Insect	IPR036444 (G3DSA:1.20.90.GENE3D); IPR016090 (PFAM); mobidb-lite (MOBIDB_LITE); PTHR12253 (PANTHER); IPR033113 (PROSITE_PATTERNS); SIGNAL_PEPTIDE (PHOBIUS); SIGNAL_PEPTIDE_H_REGION (PHOBIUS); SIGNAL_PEPTIDE_N_REGION (PHOBIUS); NON_CYTOPLASMIC_DOMAIN (PHOBIUS); SIGNAL_PEPTIDE_C_REGION (PHOBIUS); SignalP-noTM (SIGNALP_EUK); IPR036444 (SUPERFAMILY); IPR036444 (SUPERFAMILY)	P:GO:0006644; P:GO:0050482; F:GO:0004623	P:phospholipid metabolic process; P:arachidonic acid secretion; F:phospholipase A2 activity
XP_024218335.1	LOC106680960	384	inhibin beta E chain	singleton	F:GO:0008083	F:growth factor activity			XP_021937532.1	growth/differentiation factor 8 [Zootermopsis nevadensis]	1.84597e-68	Insect	PR00669 (PRINTS); IPR001839 (SMART); IPR001839 (PFAM); IPR029034 (G3DSA:2.10.90.GENE3D); PTHR11848:SF258 (PANTHER); IPR015615 (PANTHER); IPR017948 (PROSITE_PATTERNS); SIGNAL_PEPTIDE (PHOBIUS); SIGNAL_PEPTIDE_C_REGION (PHOBIUS); NON_CYTOPLASMIC_DOMAIN (PHOBIUS); SIGNAL_PEPTIDE_N_REGION (PHOBIUS); SIGNAL_PEPTIDE_H_REGION (PHOBIUS); IPR001839 (PROSITE_PROFILES); SignalP-noTM (SIGNALP_EUK); IPR029034…	F:GO:0008083	F:growth factor activity
XP_024218362.1	LOC106677930	285	keratin, type II cytoskeletal 1 isoform X3	singleton									Coil (COILS); PR01228 (PRINTS); mobidb-lite (MOBIDB_LITE); mobidb-lite (MOBIDB_LITE); mobidb-lite (MOBIDB_LITE); mobidb-lite (MOBIDB_LITE); SIGNAL_PEPTIDE_C_REGION (PHOBIUS); SIGNAL_PEPTIDE_N_REGION (PHOBIUS); SIGNAL_PEPTIDE_H_REGION (PHOBIUS); SIGNAL_PEPTIDE (PHOBIUS); NON_CYTOPLASMIC_DOMAIN (PHOBIUS); SignalP-TM (SIGNALP_GRAM_POSITIVE); SignalP-noTM (SIGNALP_EUK); SignalP-noTM (SIGNALP_GRAM_NEG…	no GO terms	no GO terms
XP_024218479.1	LOC106677268	946	DNA topoisomerase 3-alpha	singleton	P:GO:0006265; F:GO:0003677; F:GO:0003917; F:GO:0008270; C:GO:0005694	P:DNA topological change; F:DNA binding; F:DNA topoisomerase type I (single strand cut, ATP-independent) activity; F:zinc ion binding; C:chromosome	EC:5.6.2.1	DNA topoisomerase	XP_014248462.1	DNA topoisomerase 3-alpha [Cimex lectularius]	0	Insect	IPR013497 (PRINTS); IPR003602 (SMART); IPR006171 (SMART); IPR003601 (SMART); IPR013825 (G3DSA:2.70.20.GENE3D); G3DSA:3.40.50.140 (GENE3D); IPR013498 (PFAM); IPR010666 (PFAM); IPR006171 (PFAM); IPR013826 (G3DSA:1.10.290.GENE3D); IPR013824 (G3DSA:1.10.460.GENE3D); IPR013497 (PFAM); mobidb-lite (MOBIDB_LITE); mobidb-lite (MOBIDB_LITE); mobidb-lite (MOBIDB_LITE); mobidb-lite (MOBIDB_LITE); mobidb-lit…	P:GO:0006265; F:GO:0003676; F:GO:0003677; F:GO:0003916; F:GO:0003917; F:GO:0008270; C:GO:0005694	P:DNA topological change; F:nucleic acid binding; F:DNA binding; F:DNA topoisomerase activity; F:DNA topoisomerase type I (single strand cut, ATP-independent) activity; F:zinc ion binding; C:chromosome
XP_024218523.1	LOC106685386	1221	contactin	singleton	F:GO:0005515	F:protein binding			KAE9443164.1	hypothetical protein GE061_02799 [Apolygus lucorum]	0	Insect	IPR003598 (SMART); IPR001304 (SMART); IPR003599 (SMART); IPR003961 (SMART); IPR003961 (PFAM); IPR013783 (G3DSA:2.60.40.GENE3D); IPR013098 (PFAM); IPR013783 (G3DSA:2.60.40.GENE3D); IPR013783 (G3DSA:2.60.40.GENE3D); PF13927 (PFAM); IPR013783 (G3DSA:2.60.40.GENE3D); IPR013783 (G3DSA:2.60.40.GENE3D); IPR013783 (G3DSA:2.60.40.GENE3D); IPR001304 (PFAM); IPR016186 (G3DSA:3.10.100.GENE3D); IPR013783 (G3D…	F:GO:0005515	F:protein binding
XP_024218583.1	LOC106684787	362	uncharacterized protein LOC106684787	singleton	F:GO:0003676; F:GO:0016787; F:GO:0046872	F:nucleic acid binding; F:hydrolase activity; F:metal ion binding			KAE9430757.1	hypothetical protein GE061_21662 [Apolygus lucorum]	3.99853e-111	Insect	IPR020821 (SMART); IPR001604 (SMART); IPR001604 (PFAM); G3DSA:3.40.570.10 (GENE3D); PTHR13966:SF16 (PANTHER); IPR040255 (PANTHER); SIGNAL_PEPTIDE_N_REGION (PHOBIUS); SIGNAL_PEPTIDE_H_REGION (PHOBIUS); SIGNAL_PEPTIDE (PHOBIUS); SIGNAL_PEPTIDE_C_REGION (PHOBIUS); NON_CYTOPLASMIC_DOMAIN (PHOBIUS); SignalP-noTM (SIGNALP_EUK); SSF54060 (SUPERFAMILY)	F:GO:0003676; F:GO:0016787; F:GO:0046872	F:nucleic acid binding; F:hydrolase activity; F:metal ion binding
XP_024218664.1	LOC106686694	693	hyphal wall protein 2-like	singleton					XP_022121288.1	uncharacterized protein LOC110997442 [Pieris rapae]	1.69208e-17	Insect	mobidb-lite (MOBIDB_LITE); mobidb-lite (MOBIDB_LITE); mobidb-lite (MOBIDB_LITE); mobidb-lite (MOBIDB_LITE); mobidb-lite (MOBIDB_LITE); mobidb-lite (MOBIDB_LITE); mobidb-lite (MOBIDB_LITE); mobidb-lite (MOBIDB_LITE); mobidb-lite (MOBIDB_LITE); mobidb-lite (MOBIDB_LITE); mobidb-lite (MOBIDB_LITE); mobidb-lite (MOBIDB_LITE); mobidb-lite (MOBIDB_LITE); mobidb-lite (MOBIDB_LITE); mobidb-lite (MOBIDB_L…	no GO terms	no GO terms
XP_024218698.1	LOC106680336	265	mucin-5AC-like isoform X1	singleton									Coil (COILS); SIGNAL_PEPTIDE_H_REGION (PHOBIUS); SIGNAL_PEPTIDE_C_REGION (PHOBIUS); NON_CYTOPLASMIC_DOMAIN (PHOBIUS); SIGNAL_PEPTIDE (PHOBIUS); SIGNAL_PEPTIDE_N_REGION (PHOBIUS); SignalP-noTM (SIGNALP_EUK); SignalP-noTM (SIGNALP_GRAM_NEGATIVE)	no GO terms	no GO terms
XP_024218762.1	LOC106682040	1770	laminin subunit beta-1 isoform X1	singleton					XP_023714392.1	laminin subunit beta-1 isoform X1 [Cryptotermes secundus]	0	Insect	Coil (COILS); Coil (COILS); Coil (COILS); Coil (COILS); Coil (COILS); Coil (COILS); PR00011 (PRINTS); IPR002049 (SMART); IPR000742 (SMART); IPR008211 (SMART); IPR008211 (PFAM); IPR038684 (G3DSA:2.60.120.GENE3D); G3DSA:2.170.300.10 (GENE3D); G3DSA:2.10.25.10 (GENE3D); G3DSA:2.10.25.10 (GENE3D); IPR002049 (PFAM); G3DSA:2.10.25.10 (GENE3D); PTHR10574:SF36 (PANTHER); PTHR10574 (PANTHER); IPR002049 (P…	no GO terms	no GO terms
XP_024218791.1	LOC106688177	1305	nidogen-2	singleton	P:GO:0007160; F:GO:0005509	P:cell-matrix adhesion; F:calcium ion binding			XP_022184107.1	nidogen-2 [Nilaparvata lugens]	0	Insect	IPR000742 (SMART); IPR000033 (SMART); IPR006605 (SMART); IPR001881 (SMART); IPR003886 (SMART); G3DSA:2.10.25.10 (GENE3D); IPR011042 (G3DSA:2.120.10.GENE3D); IPR003886 (PFAM); IPR000033 (PFAM); IPR001881 (PFAM); G3DSA:2.10.25.10 (GENE3D); G3DSA:2.10.25.10 (GENE3D); IPR024731 (PFAM); G3DSA:2.10.25.10 (GENE3D); G3DSA:2.40.155.10 (GENE3D); IPR000742 (PFAM); IPR006605 (PFAM); PTHR24034 (PANTHER); PTHR…	P:GO:0007160; F:GO:0005509	P:cell-matrix adhesion; F:calcium ion binding
XP_024218925.1	LOC112211450	198	uncharacterized protein LOC112211450, partial	singleton					XP_014246706.1	neuroligin-4, X-linked [Cimex lectularius]	1.87455e-42	Insect	IPR002018 (PFAM); IPR029058 (G3DSA:3.40.50.GENE3D); mobidb-lite (MOBIDB_LITE); mobidb-lite (MOBIDB_LITE); PTHR43903 (PANTHER); PTHR43903:SF19 (PANTHER); SIGNAL_PEPTIDE_H_REGION (PHOBIUS); NON_CYTOPLASMIC_DOMAIN (PHOBIUS); SIGNAL_PEPTIDE (PHOBIUS); SIGNAL_PEPTIDE_C_REGION (PHOBIUS); SIGNAL_PEPTIDE_N_REGION (PHOBIUS); SignalP-noTM (SIGNALP_EUK); IPR029058 (SUPERFAMILY)	no GO terms	no GO terms
XP_024218974.1	LOC106682465	487	endoplasmic reticulum lectin 1 isoform X1	singleton					KAE9433568.1	hypothetical protein GE061_19135 [Apolygus lucorum]	0	Insect	IPR009011 (G3DSA:2.70.130.GENE3D); IPR012913 (PFAM); PTHR15414:SF4 (PANTHER); PTHR15414 (PANTHER); SIGNAL_PEPTIDE_H_REGION (PHOBIUS); NON_CYTOPLASMIC_DOMAIN (PHOBIUS); SIGNAL_PEPTIDE (PHOBIUS); SIGNAL_PEPTIDE_C_REGION (PHOBIUS); SIGNAL_PEPTIDE_N_REGION (PHOBIUS); SignalP-noTM (SIGNALP_EUK); SSF50911 (SUPERFAMILY); SSF50911 (SUPERFAMILY)	no GO terms	no GO terms
XP_024219128.1	LOC106685788	444	nucleotide exchange factor SIL1 isoform X2	singleton					XP_024084472.1	nucleotide exchange factor SIL1 isoform X2 [Cimex lectularius]	1.00061e-107	Insect	Coil (COILS); IPR011989 (G3DSA:1.25.10.GENE3D); mobidb-lite (MOBIDB_LITE); mobidb-lite (MOBIDB_LITE); PTHR19316 (PANTHER); PTHR19316:SF32 (PANTHER); SIGNAL_PEPTIDE (PHOBIUS); SIGNAL_PEPTIDE_N_REGION (PHOBIUS); SIGNAL_PEPTIDE_C_REGION (PHOBIUS); NON_CYTOPLASMIC_DOMAIN (PHOBIUS); SIGNAL_PEPTIDE_H_REGION (PHOBIUS); SignalP-noTM (SIGNALP_EUK); IPR016024 (SUPERFAMILY)	no GO terms	no GO terms
XP_024219509.1	LOC112211652	164	uncharacterized protein LOC112211652, partial	singleton					XP_014253963.1	protein vein isoform X3 [Cimex lectularius]	5.4871e-57	Insect	NON_CYTOPLASMIC_DOMAIN (PHOBIUS); SIGNAL_PEPTIDE_H_REGION (PHOBIUS); SIGNAL_PEPTIDE_C_REGION (PHOBIUS); SIGNAL_PEPTIDE_N_REGION (PHOBIUS); SIGNAL_PEPTIDE (PHOBIUS); SignalP-noTM (SIGNALP_EUK)	no GO terms	no GO terms
XP_024219636.1	LOC112211711	611	piggyBac transposable element-derived protein 4-like	singleton					XP_031328798.1	uncharacterized protein LOC116159854 isoform X1 [Photinus pyralis]	0	Insect	IPR029526 (PFAM); mobidb-lite (MOBIDB_LITE); mobidb-lite (MOBIDB_LITE); PTHR46599 (PANTHER); CYTOPLASMIC_DOMAIN (PHOBIUS); SIGNAL_PEPTIDE_H_REGION (PHOBIUS); NON_CYTOPLASMIC_DOMAIN (PHOBIUS); SIGNAL_PEPTIDE (PHOBIUS); TRANSMEMBRANE (PHOBIUS); SIGNAL_PEPTIDE_C_REGION (PHOBIUS); SIGNAL_PEPTIDE_N_REGION (PHOBIUS); SignalP-noTM (SIGNALP_EUK)	no GO terms	no GO terms
XP_024219846.1	LOC106688903	300	corticotropin-releasing factor-binding protein	singleton	F:GO:0051424	F:corticotropin-releasing hormone binding			XP_014254909.1	corticotropin-releasing factor-binding protein [Cimex lectularius]	1.08733e-140	Insect	IPR035914 (G3DSA:2.60.120.GENE3D); IPR008435 (PFAM); IPR008435 (PANTHER); SIGNAL_PEPTIDE_H_REGION (PHOBIUS); SIGNAL_PEPTIDE_C_REGION (PHOBIUS); SIGNAL_PEPTIDE (PHOBIUS); NON_CYTOPLASMIC_DOMAIN (PHOBIUS); SIGNAL_PEPTIDE_N_REGION (PHOBIUS); SignalP-TM (SIGNALP_GRAM_POSITIVE); SignalP-noTM (SIGNALP_EUK); IPR035914 (SUPERFAMILY)	F:GO:0051424	F:corticotropin-releasing hormone binding
